# Supplementary material for: Evaluation of community pharmacists’ knowledge and attitude about Hajj and Umrah-related health conditions in the western region, Saudi Arabia: A cross-sectional study
Source: PLoS One. 2025 Mar 18;20(3):e0317000. doi: 10.1371/journal.pone.0317000 (PMC11918331; doi:10.1371/journal.pone.0317000)
Supplement: S1 File — (XLSX) [file pone.0317000.s001.xlsx]

## Sheet: in
1. Gender	2. Age (Years)	3. Years of experience in community pharmacy practice	4. Educational level	5. Your country of qualification	6. Pharmacy Location	7. Do you provide Hajj and Umrah health-related conditions advice or services to the patients?	8. Have You Seen or received a pilgrim to the pharmacy about Complaining of infection/ problem?	9. How much time or days you spend on providing Hajj and Umrah health-related conditions advice pilgrims.	1 . As per your knowledge, the most common Hajj and Umrah health-related infectious diseases (You can choose more than one answer)	2. Which of the following is the most common causative organism for diarrhea during Hajj and Umrah?	3. Preferred method for treatment option of diarrhea during Hajj and Umrah	4. which of the following first aid items you recommend to Hajj and Umrah pilgrims ((You can choose more than one answer)	5. In general, which is the most Familiar vaccines, given before traveling to Saudi Arabia ? (You can choose more than one answer)	6. Vaccine is recommended for the protection and to prevent the spread of infectious diseases before travelling to Saudi Arabia	7. Influenza is common among haj and umrah travelers.	8. Younger adults have a higher risk of complications from influenza and other Hajj and umrah health-related conditions	9. Influenza may be transmitted easily from person to person easily during Haj and Umrah.	10. Do you aware of the required vaccines for Hajj and Umrah Health	11. The vaccine protects against influenza complications is not obligatory to obtain Haj or Umrah visas	12. Visitors arriving for the purpose of Umrah or pilgrimage (Hajj) or for seasonal work are required to submit a certificate of vaccination with the quadrivalent (ACYW135) vaccine against meningitis issued no more than 3 years and no less than 10 days before arrival in Saudi Arabia	13. The pathogen that causes influenza is divided into three types: A, B, and C.	14. Respiratory disease that attacks the upper and/or lower respiratory tracts were more common among hajj and Umrah pilgrims	15. Mortality due to influenza globally is low	16. Children, adults, and the elderly have the same risk of infection during Hajj and Umrah seasons	1. Vaccination is safe to be given to hajj and Umrah perfumers aged â‰¥ 65 years	2. Vaccination can save medical costs during hajj and Umrah seasons.	3. Updating immunization against vaccine-preventable diseases in all travelers is strongly recommended for safe haj and Umrah	4. Influenza vaccination for haj and Umrah performers should be done twice a year	Commonly prescribed medication for haj and Umrah related health conditions ((You can choose more than one answer)
A. Male	D. 36-40	C. 11-15 years	B. Bachelor BPharm	B. Egypt	B. Urban	A. Yes	A. Yes	B. Everyday	A. Diarrhea/ Motion Sickness;B. Bacterial infections of Respiratory (pneumonia/ Flue, cough, sore throat);C. Gastro intestinal disease;D. Food poisoning;E. Malaria/ yethrib fever.		B. Start treatment immediately with lope amide whilst drinking plenty of fluids.	A. Oral rehydration sachets/tablets;F. Face masks	A. Influenza	A. Yes	A. Yes	A. Yes	A. Yes	A. Yes	A. Yes	A. Yes	A. Yes	A. Yes	Yes	A. Yes	A. Yes	A. Yes	A. Yes	A. Yes	A. OTC analgesics;B. Lozenges;C. ORS;F. Face masks;G. Hand hygiene
A. Male	C. 31-35	A. 0-5 years	B. Bachelor BPharm	A. Saudi Arabia	B. Urban	A. Yes	B. No	E. More than one hour per week	A. Diarrhea/ Motion Sickness;B. Bacterial infections of Respiratory (pneumonia/ Flue, cough, sore throat)	A. Enter toxigenic E. coli (ETEC)	A. No active treatment, just maintain hydration using Gastrolyte Â® and allow the diarrhea to take its course.	A. Oral rehydration sachets/tablets;B. Small range of bandages, dressings and tapes;C. Antidiarrheal agent;D. Sunscreen /Hats/caps;F. Face masks	A. Influenza	A. Yes	A. Yes	B. No	A. Yes	A. Yes	A. Yes	A. Yes	A. Yes	A. Yes	Yes	A. Yes	A. Yes	A. Yes	A. Yes	A. Yes	A. OTC analgesics;B. Lozenges;C. ORS;F. Face masks;G. Hand hygiene
A. Male	C. 31-35	C. 11-15 years	B. Bachelor BPharm	B. Egypt	B. Urban	A. Yes	B. No	G. I did not provided travel advise	0. I donâ€™t know	A. Enter toxigenic E. coli (ETEC)	A. No active treatment, just maintain hydration using Gastrolyte Â® and allow the diarrhea to take its course.	A. Oral rehydration sachets/tablets	A. Influenza	A. Yes	A. Yes	B. No	A. Yes	A. Yes	A. Yes	A. Yes	A. Yes	A. Yes	B. No	B. No	A. Yes	A. Yes	A. Yes	B. No	A. OTC analgesics;B. Lozenges;C. ORS;F. Face masks;G. Hand hygiene
A. Male	B. 26-30	A. 0-5 years	C. PharmD (Doctor of Pharmacy)	A. Saudi Arabia	B. Urban	A. Yes	B. No	F. Less than 1 hour in a month	A. Diarrhea/ Motion Sickness;B. Bacterial infections of Respiratory (pneumonia/ Flue, cough, sore throat);C. Gastro intestinal disease;I. Hepatitis B;N. Heat stroke	A. Enter toxigenic E. coli (ETEC)	D.Start treatment immediately with one dose of norfloxacin 800 mg whilst drinking plenty of fluids	C. Antidiarrheal agent	A. Influenza	A. Yes	A. Yes	A. Yes	A. Yes	A. Yes	A. Yes	A. Yes	A. Yes	A. Yes	Yes	B. No	C. I donâ€™t know	C. I donâ€™t know	A. Yes	B. No	A. OTC analgesics;B. Lozenges;F. Face masks;G. Hand hygiene;H. Antibiotics
A. Male	B. 26-30	A. 0-5 years	B. Bachelor BPharm	F. Other countryâ€¦â€¦â€¦â€¦â€¦â€¦	A. Rural	B. No	A. Yes	G. I did not provided travel advise	A. Diarrhea/ Motion Sickness;B. Bacterial infections of Respiratory (pneumonia/ Flue, cough, sore throat)	A. Enter toxigenic E. coli (ETEC)	A. No active treatment, just maintain hydration using Gastrolyte Â® and allow the diarrhea to take its course.	A. Oral rehydration sachets/tablets;C. Antidiarrheal agent;F. Face masks;G. Paracetamol or aspirin tablets;M. Antiseptic cream	A. Influenza	A. Yes	A. Yes	A. Yes	A. Yes	A. Yes	A. Yes	A. Yes	A. Yes	A. Yes	Yes	B. No	A. Yes	A. Yes	A. Yes	B. No	A. OTC analgesics;B. Lozenges;F. Face masks;G. Hand hygiene
A. Male	E. >41	D. >15	B. Bachelor BPharm	B. Egypt	B. Urban	A. Yes	A. Yes	A. Less than one hour per day	B. Bacterial infections of Respiratory (pneumonia/ Flue, cough, sore throat);M. Heat hyperpyrexia;N. Heat stroke	A. Enter toxigenic E. coli (ETEC)	A. No active treatment, just maintain hydration using Gastrolyte Â® and allow the diarrhea to take its course.	A. Oral rehydration sachets/tablets;B. Small range of bandages, dressings and tapes;D. Sunscreen /Hats/caps;E. Insect repellent;F. Face masks;G. Paracetamol or aspirin tablets;H. Iodine solution;L. Metoclopramide tablets;P. Antihistamine tablets	A. Influenza	A. Yes	A. Yes	A. Yes	A. Yes	A. Yes	B. No	A. Yes	A. Yes	A. Yes	B. No	A. Yes	B. No	C. I donâ€™t know	A. Yes	A. Yes	A. OTC analgesics;B. Lozenges;C. ORS;F. Face masks;G. Hand hygiene
A. Male	D. 36-40	D. >15	B. Bachelor BPharm	B. Egypt	B. Urban	B. No	B. No	F. Less than 1 hour in a month	0. I donâ€™t know	A. Enter toxigenic E. coli (ETEC)	A. No active treatment, just maintain hydration using Gastrolyte Â® and allow the diarrhea to take its course.	A. Oral rehydration sachets/tablets;B. Small range of bandages, dressings and tapes;C. Antidiarrheal agent;D. Sunscreen /Hats/caps;E. Insect repellent;F. Face masks;G. Paracetamol or aspirin tablets;H. Iodine solution;I. Appropriate antimalarial;J. Norfloxacin tablets;K. Broad spectrum antibiotic;L. Metoclopramide tablets;M. Antiseptic cream;N. Sharps kit;O. Salbutamol inhaler;P. Antihistamine ta…	G. Meningococcal Meningitis	C. I donâ€™t know	C. I donâ€™t know	C. I donâ€™t know	C. I donâ€™t know	C. I donâ€™t know	C. I donâ€™t know	C. I donâ€™t know	C. I donâ€™t know	C. I donâ€™t know	C. I donâ€™t know	C. I donâ€™t know	C. I donâ€™t know	C. I donâ€™t know	C. I donâ€™t know	C. I donâ€™t know	A. OTC analgesics;B. Lozenges;C. ORS;D. Ciprofloxacin;E. Antimalarial drugs;F. Face masks;G. Hand hygiene;H. Antibiotics
A. Male	D. 36-40	C. 11-15 years	B. Bachelor BPharm	B. Egypt	B. Urban	A. Yes	A. Yes	B. Everyday	A. Diarrhea/ Motion Sickness;B. Bacterial infections of Respiratory (pneumonia/ Flue, cough, sore throat);C. Gastro intestinal disease;D. Food poisoning	A. Enter toxigenic E. coli (ETEC)	B. Start treatment immediately with lope amide whilst drinking plenty of fluids.	B. Small range of bandages, dressings and tapes	A. Influenza	C. I donâ€™t know		A. Yes	C. I donâ€™t know	C. I donâ€™t know	A. Yes	C. I donâ€™t know	A. Yes	C. I donâ€™t know	Yes	C. I donâ€™t know	A. Yes	A. Yes	A. Yes	A. Yes	A. OTC analgesics;B. Lozenges
A. Male	E. >41	D. >15	B. Bachelor BPharm	B. Egypt	B. Urban	A. Yes	B. No	G. I did not provided travel advise	B. Bacterial infections of Respiratory (pneumonia/ Flue, cough, sore throat);C. Gastro intestinal disease;D. Food poisoning	A. Enter toxigenic E. coli (ETEC)	B. Start treatment immediately with lope amide whilst drinking plenty of fluids.	G. Paracetamol or aspirin tablets;I. Appropriate antimalarial;K. Broad spectrum antibiotic;L. Metoclopramide tablets	A. Influenza	A. Yes	A. Yes	A. Yes	A. Yes	A. Yes	A. Yes	A. Yes	A. Yes	A. Yes	Yes	B. No	A. Yes	A. Yes	A. Yes	A. Yes	A. OTC analgesics;B. Lozenges;C. ORS;F. Face masks;G. Hand hygiene
A. Male	C. 31-35	B. 6-10 years	B. Bachelor BPharm	B. Egypt	B. Urban	C. I donâ€™t know	A. Yes	D. Less than 1 hour per week	A. Diarrhea/ Motion Sickness;B. Bacterial infections of Respiratory (pneumonia/ Flue, cough, sore throat)	A. Enter toxigenic E. coli (ETEC)	A. No active treatment, just maintain hydration using Gastrolyte Â® and allow the diarrhea to take its course.	A. Oral rehydration sachets/tablets;B. Small range of bandages, dressings and tapes;C. Antidiarrheal agent;D. Sunscreen /Hats/caps;F. Face masks;G. Paracetamol or aspirin tablets;H. Iodine solution;P. Antihistamine tablets	A. Influenza	A. Yes	A. Yes	B. No	A. Yes	C. I donâ€™t know	A. Yes	C. I donâ€™t know	C. I donâ€™t know	A. Yes	Yes	B. No	A. Yes	A. Yes	A. Yes	B. No	A. OTC analgesics;B. Lozenges;C. ORS;F. Face masks;G. Hand hygiene
A. Male	D. 36-40	D. >15	B. Bachelor BPharm	B. Egypt	B. Urban	B. No	A. Yes	D. Less than 1 hour per week	A. Diarrhea/ Motion Sickness	D. Rotaviruses	A. No active treatment, just maintain hydration using Gastrolyte Â® and allow the diarrhea to take its course.	A. Oral rehydration sachets/tablets;D. Sunscreen /Hats/caps;F. Face masks;G. Paracetamol or aspirin tablets;O. Salbutamol inhaler;P. Antihistamine tablets	A. Influenza	A. Yes	A. Yes	B. No	A. Yes	A. Yes	B. No	A. Yes	A. Yes	A. Yes	B. No	B. No	A. Yes	A. Yes	A. Yes	A. Yes	A. OTC analgesics;B. Lozenges;C. ORS;H. Antibiotics
A. Male	B. 26-30	B. 6-10 years	B. Bachelor BPharm	B. Egypt	A. Rural	B. No	B. No	G. I did not provided travel advise	A. Diarrhea/ Motion Sickness;B. Bacterial infections of Respiratory (pneumonia/ Flue, cough, sore throat);H. Viral fever;M. Heat hyperpyrexia	A. Enter toxigenic E. coli (ETEC)	A. No active treatment, just maintain hydration using Gastrolyte Â® and allow the diarrhea to take its course.	A. Oral rehydration sachets/tablets;B. Small range of bandages, dressings and tapes;D. Sunscreen /Hats/caps;F. Face masks;G. Paracetamol or aspirin tablets	G. Meningococcal Meningitis	A. Yes	A. Yes	B. No	A. Yes	A. Yes	B. No	A. Yes	A. Yes	A. Yes	B. No	B. No	A. Yes	A. Yes	A. Yes	A. Yes	A. OTC analgesics;B. Lozenges;C. ORS;E. Antimalarial drugs;F. Face masks;G. Hand hygiene
A. Male	E. >41	D. >15	B. Bachelor BPharm	A. Saudi Arabia	A. Rural	A. Yes	A. Yes	A. Less than one hour per day	A. Diarrhea/ Motion Sickness	A. Enter toxigenic E. coli (ETEC)	A. No active treatment, just maintain hydration using Gastrolyte Â® and allow the diarrhea to take its course.	A. Oral rehydration sachets/tablets	A. Influenza	A. Yes	A. Yes	A. Yes	A. Yes	A. Yes	A. Yes	A. Yes	A. Yes	A. Yes	Yes	A. Yes	A. Yes	A. Yes	A. Yes	A. Yes	A. OTC analgesics
A. Male	B. 26-30	B. 6-10 years	C. PharmD (Doctor of Pharmacy)	A. Saudi Arabia	A. Rural	A. Yes	B. No	A. Less than one hour per day	L. Skin milia	E. Campylobacter pylori	A. No active treatment, just maintain hydration using Gastrolyte Â® and allow the diarrhea to take its course.	I. Appropriate antimalarial	H. Yellow fever or viral fever	C. I donâ€™t know	A. Yes	C. I donâ€™t know	A. Yes	C. I donâ€™t know	A. Yes	A. Yes		A. Yes	Yes	A. Yes	A. Yes	A. Yes	B. No	A. Yes	F. Face masks
A. Male	C. 31-35	C. 11-15 years	B. Bachelor BPharm	B. Egypt	A. Rural	A. Yes	A. Yes	F. Less than 1 hour in a month	B. Bacterial infections of Respiratory (pneumonia/ Flue, cough, sore throat);H. Viral fever	A. Enter toxigenic E. coli (ETEC)	A. No active treatment, just maintain hydration using Gastrolyte Â® and allow the diarrhea to take its course.	A. Oral rehydration sachets/tablets;D. Sunscreen /Hats/caps;E. Insect repellent;F. Face masks;G. Paracetamol or aspirin tablets	A. Influenza	C. I donâ€™t know	A. Yes	B. No	A. Yes	A. Yes	A. Yes	C. I donâ€™t know	B. No	A. Yes	B. No	B. No	A. Yes	A. Yes	A. Yes	B. No	A. OTC analgesics;B. Lozenges;F. Face masks;G. Hand hygiene
A. Male	B. 26-30	A. 0-5 years	C. PharmD (Doctor of Pharmacy)	A. Saudi Arabia	A. Rural	B. No		D. Less than 1 hour per week	B. Bacterial infections of Respiratory (pneumonia/ Flue, cough, sore throat);D. Food poisoning;I. Hepatitis B			A. Oral rehydration sachets/tablets;G. Paracetamol or aspirin tablets;I. Appropriate antimalarial;K. Broad spectrum antibiotic	A. Influenza	C. I donâ€™t know	A. Yes							A. Yes		A. Yes	A. Yes	A. Yes	C. I donâ€™t know	A. Yes	A. OTC analgesics;C. ORS;G. Hand hygiene
A. Male	D. 36-40	C. 11-15 years	B. Bachelor BPharm	B. Egypt	A. Rural	A. Yes	A. Yes	B. Everyday	C. Gastro intestinal disease	B. Giardia intestinalis	B. Start treatment immediately with lope amide whilst drinking plenty of fluids.	C. Antidiarrheal agent	A. Influenza	C. I donâ€™t know	C. I donâ€™t know	C. I donâ€™t know	C. I donâ€™t know	C. I donâ€™t know	C. I donâ€™t know	C. I donâ€™t know	C. I donâ€™t know	C. I donâ€™t know	C. I donâ€™t know	C. I donâ€™t know	C. I donâ€™t know	B. No	B. No	B. No	H. Antibiotics
A. Male	B. 26-30	A. 0-5 years	B. Bachelor BPharm	B. Egypt	B. Urban	A. Yes	B. No	G. I did not provided travel advise	A. Diarrhea/ Motion Sickness;D. Food poisoning;F. Hepatitis A;N. Heat stroke	A. Enter toxigenic E. coli (ETEC)	A. No active treatment, just maintain hydration using Gastrolyte Â® and allow the diarrhea to take its course.	A. Oral rehydration sachets/tablets;B. Small range of bandages, dressings and tapes;C. Antidiarrheal agent;D. Sunscreen /Hats/caps;E. Insect repellent;F. Face masks;G. Paracetamol or aspirin tablets;H. Iodine solution;L. Metoclopramide tablets;M. Antiseptic cream;O. Salbutamol inhaler;P. Antihistamine tablets	G. Meningococcal Meningitis	A. Yes	A. Yes	B. No	A. Yes	A. Yes	C. I donâ€™t know	A. Yes	A. Yes	A. Yes	Yes	B. No	A. Yes	A. Yes	A. Yes	B. No	A. OTC analgesics;B. Lozenges;C. ORS;F. Face masks;G. Hand hygiene
A. Male	B. 26-30	B. 6-10 years	B. Bachelor BPharm	B. Egypt	A. Rural	B. No	B. No	G. I did not provided travel advise	A. Diarrhea/ Motion Sickness;B. Bacterial infections of Respiratory (pneumonia/ Flue, cough, sore throat);C. Gastro intestinal disease;D. Food poisoning;M. Heat hyperpyrexia;N. Heat stroke	D. Rotaviruses	A. No active treatment, just maintain hydration using Gastrolyte Â® and allow the diarrhea to take its course.	A. Oral rehydration sachets/tablets;D. Sunscreen /Hats/caps;F. Face masks;G. Paracetamol or aspirin tablets	A. Influenza	A. Yes	A. Yes	B. No	A. Yes	C. I donâ€™t know	A. Yes	A. Yes	A. Yes	A. Yes	C. I donâ€™t know	B. No	A. Yes	A. Yes	A. Yes	C. I donâ€™t know	A. OTC analgesics;C. ORS;F. Face masks;G. Hand hygiene
A. Male	C. 31-35	C. 11-15 years	B. Bachelor BPharm	B. Egypt	A. Rural	A. Yes	A. Yes	D. Less than 1 hour per week	A. Diarrhea/ Motion Sickness;B. Bacterial infections of Respiratory (pneumonia/ Flue, cough, sore throat);C. Gastro intestinal disease;H. Viral fever;L. Skin milia	A. Enter toxigenic E. coli (ETEC)	A. No active treatment, just maintain hydration using Gastrolyte Â® and allow the diarrhea to take its course.	A. Oral rehydration sachets/tablets;C. Antidiarrheal agent	A. Influenza	A. Yes	C. I donâ€™t know	C. I donâ€™t know	C. I donâ€™t know	C. I donâ€™t know	C. I donâ€™t know	C. I donâ€™t know	C. I donâ€™t know	C. I donâ€™t know	C. I donâ€™t know	C. I donâ€™t know	C. I donâ€™t know	C. I donâ€™t know	C. I donâ€™t know	C. I donâ€™t know	C. ORS
A. Male	C. 31-35	B. 6-10 years	B. Bachelor BPharm	B. Egypt	A. Rural	A. Yes	A. Yes	B. Everyday	A. Diarrhea/ Motion Sickness;B. Bacterial infections of Respiratory (pneumonia/ Flue, cough, sore throat)	C. Salmonella	A. No active treatment, just maintain hydration using Gastrolyte Â® and allow the diarrhea to take its course.	A. Oral rehydration sachets/tablets;B. Small range of bandages, dressings and tapes;D. Sunscreen /Hats/caps;F. Face masks;G. Paracetamol or aspirin tablets;P. Antihistamine tablets	G. Meningococcal Meningitis	C. I donâ€™t know	A. Yes	B. No	A. Yes	B. No	A. Yes	C. I donâ€™t know	C. I donâ€™t know	A. Yes	Yes	A. Yes	C. I donâ€™t know	A. Yes	A. Yes	C. I donâ€™t know	A. OTC analgesics;B. Lozenges;C. ORS;F. Face masks;G. Hand hygiene
A. Male	C. 31-35	B. 6-10 years	B. Bachelor BPharm	B. Egypt	B. Urban	A. Yes	A. Yes	F. Less than 1 hour in a month	A. Diarrhea/ Motion Sickness;D. Food poisoning;M. Heat hyperpyrexia;N. Heat stroke	C. Salmonella	A. No active treatment, just maintain hydration using Gastrolyte Â® and allow the diarrhea to take its course.	A. Oral rehydration sachets/tablets;B. Small range of bandages, dressings and tapes;D. Sunscreen /Hats/caps;F. Face masks;G. Paracetamol or aspirin tablets;N. Sharps kit;P. Antihistamine tablets	G. Meningococcal Meningitis	A. Yes	A. Yes	A. Yes	A. Yes	A. Yes	B. No	A. Yes		A. Yes	B. No	B. No	A. Yes	A. Yes	A. Yes	B. No	A. OTC analgesics;B. Lozenges;C. ORS;D. Ciprofloxacin;F. Face masks;G. Hand hygiene
A. Male	C. 31-35	B. 6-10 years	B. Bachelor BPharm	B. Egypt	B. Urban	A. Yes	A. Yes	B. Everyday	A. Diarrhea/ Motion Sickness;B. Bacterial infections of Respiratory (pneumonia/ Flue, cough, sore throat);H. Viral fever	A. Enter toxigenic E. coli (ETEC)	A. No active treatment, just maintain hydration using Gastrolyte Â® and allow the diarrhea to take its course.	A. Oral rehydration sachets/tablets;B. Small range of bandages, dressings and tapes;C. Antidiarrheal agent;D. Sunscreen /Hats/caps;F. Face masks;G. Paracetamol or aspirin tablets;M. Antiseptic cream;P. Antihistamine tablets	A. Influenza	A. Yes	A. Yes	B. No	A. Yes	A. Yes	B. No	A. Yes	B. No	A. Yes	B. No	B. No	B. No	A. Yes	A. Yes	A. Yes	A. OTC analgesics;B. Lozenges;C. ORS;F. Face masks;G. Hand hygiene
A. Male	C. 31-35	B. 6-10 years	B. Bachelor BPharm	B. Egypt	A. Rural	B. No	B. No	A. Less than one hour per day	A. Diarrhea/ Motion Sickness;B. Bacterial infections of Respiratory (pneumonia/ Flue, cough, sore throat)	A. Enter toxigenic E. coli (ETEC)	A. No active treatment, just maintain hydration using Gastrolyte Â® and allow the diarrhea to take its course.	A. Oral rehydration sachets/tablets;B. Small range of bandages, dressings and tapes;E. Insect repellent;F. Face masks	B. Measles	A. Yes	A. Yes	A. Yes	A. Yes	A. Yes	A. Yes	A. Yes	A. Yes	A. Yes	Yes	A. Yes	A. Yes	A. Yes	A. Yes	A. Yes	A. OTC analgesics;B. Lozenges;C. ORS
A. Male	E. >41	D. >15	B. Bachelor BPharm	B. Egypt	B. Urban	A. Yes	A. Yes	D. Less than 1 hour per week	B. Bacterial infections of Respiratory (pneumonia/ Flue, cough, sore throat);C. Gastro intestinal disease;H. Viral fever	D. Rotaviruses	A. No active treatment, just maintain hydration using Gastrolyte Â® and allow the diarrhea to take its course.	A. Oral rehydration sachets/tablets;F. Face masks;G. Paracetamol or aspirin tablets;P. Antihistamine tablets	G. Meningococcal Meningitis	A. Yes	A. Yes	A. Yes	A. Yes	C. I donâ€™t know	A. Yes	C. I donâ€™t know	C. I donâ€™t know	A. Yes	Yes	C. I donâ€™t know	C. I donâ€™t know	A. Yes	A. Yes	C. I donâ€™t know	A. OTC analgesics;B. Lozenges
B. Female	B. 26-30	A. 0-5 years	B. Bachelor BPharm	A. Saudi Arabia	A. Rural	C. I donâ€™t know	B. No	G. I did not provided travel advise	A. Diarrhea/ Motion Sickness;B. Bacterial infections of Respiratory (pneumonia/ Flue, cough, sore throat);C. Gastro intestinal disease;D. Food poisoning;H. Viral fever;J. Tuberculosis;M. Heat hyperpyrexia;N. Heat stroke	A. Enter toxigenic E. coli (ETEC)		A. Oral rehydration sachets/tablets;B. Small range of bandages, dressings and tapes;C. Antidiarrheal agent;D. Sunscreen /Hats/caps;F. Face masks;G. Paracetamol or aspirin tablets;O. Salbutamol inhaler	G. Meningococcal Meningitis	A. Yes	A. Yes	C. I donâ€™t know	C. I donâ€™t know	C. I donâ€™t know	C. I donâ€™t know	C. I donâ€™t know	C. I donâ€™t know	A. Yes	B. No	B. No	C. I donâ€™t know	C. I donâ€™t know	C. I donâ€™t know	C. I donâ€™t know	A. OTC analgesics;B. Lozenges;C. ORS;D. Ciprofloxacin;E. Antimalarial drugs;F. Face masks;G. Hand hygiene;H. Antibiotics
B. Female	A. 21-25	A. 0-5 years	C. PharmD (Doctor of Pharmacy)	A. Saudi Arabia	B. Urban	A. Yes		D. Less than 1 hour per week	A. Diarrhea/ Motion Sickness;B. Bacterial infections of Respiratory (pneumonia/ Flue, cough, sore throat);C. Gastro intestinal disease;D. Food poisoning;H. Viral fever;K. Gonorrhoea			A. Oral rehydration sachets/tablets;B. Small range of bandages, dressings and tapes;D. Sunscreen /Hats/caps;E. Insect repellent;F. Face masks;G. Paracetamol or aspirin tablets;H. Iodine solution;P. Antihistamine tablets	H. Yellow fever or viral fever	A. Yes								A. Yes		B. No			A. Yes	B. No	A. OTC analgesics;B. Lozenges;C. ORS;F. Face masks;G. Hand hygiene
A. Male	C. 31-35	B. 6-10 years	B. Bachelor BPharm	B. Egypt	B. Urban	B. No	B. No	G. I did not provided travel advise	A. Diarrhea/ Motion Sickness;D. Food poisoning	C. Salmonella	E. Start treatment immediately with one dose of doxycycline 200 mg plus loperamide whilst drinking plenty of fluids	F. Face masks;G. Paracetamol or aspirin tablets	H. Yellow fever or viral fever	B. No	B. No	C. I donâ€™t know	B. No	B. No	C. I donâ€™t know	B. No	B. No	A. Yes	Yes	B. No	B. No	B. No	B. No	B. No	A. OTC analgesics;B. Lozenges;C. ORS;D. Ciprofloxacin
A. Male	C. 31-35	C. 11-15 years	B. Bachelor BPharm	B. Egypt	A. Rural	B. No	A. Yes	A. Less than one hour per day	A. Diarrhea/ Motion Sickness;B. Bacterial infections of Respiratory (pneumonia/ Flue, cough, sore throat);H. Viral fever	D. Rotaviruses	C. Start treatment immediately with one dose of norfloxacin 800 mg plus loperamide whilst drinking plenty of fluids.	A. Oral rehydration sachets/tablets;C. Antidiarrheal agent;D. Sunscreen /Hats/caps;E. Insect repellent;O. Salbutamol inhaler	A. Influenza	A. Yes	A. Yes	A. Yes	A. Yes	B. No	C. I donâ€™t know	A. Yes	A. Yes	A. Yes	C. I donâ€™t know	C. I donâ€™t know	A. Yes	A. Yes	C. I donâ€™t know	C. I donâ€™t know	A. OTC analgesics;B. Lozenges;E. Antimalarial drugs;G. Hand hygiene;H. Antibiotics
A. Male	B. 26-30	A. 0-5 years	B. Bachelor BPharm	B. Egypt	A. Rural	B. No	B. No	D. Less than 1 hour per week	A. Diarrhea/ Motion Sickness;B. Bacterial infections of Respiratory (pneumonia/ Flue, cough, sore throat);C. Gastro intestinal disease;D. Food poisoning;N. Heat stroke	C. Salmonella	A. No active treatment, just maintain hydration using Gastrolyte Â® and allow the diarrhea to take its course.	B. Small range of bandages, dressings and tapes;D. Sunscreen /Hats/caps;E. Insect repellent	C. Polio	C. I donâ€™t know	C. I donâ€™t know	C. I donâ€™t know	C. I donâ€™t know	B. No	B. No	A. Yes	A. Yes	A. Yes	C. I donâ€™t know	B. No	A. Yes	A. Yes	B. No	C. I donâ€™t know	A. OTC analgesics;B. Lozenges;F. Face masks;G. Hand hygiene
A. Male	B. 26-30	A. 0-5 years	B. Bachelor BPharm	B. Egypt	A. Rural	A. Yes	B. No	E. More than one hour per week	A. Diarrhea/ Motion Sickness;B. Bacterial infections of Respiratory (pneumonia/ Flue, cough, sore throat);E. Malaria/ yethrib fever.;H. Viral fever	A. Enter toxigenic E. coli (ETEC)	A. No active treatment, just maintain hydration using Gastrolyte Â® and allow the diarrhea to take its course.	A. Oral rehydration sachets/tablets;B. Small range of bandages, dressings and tapes;C. Antidiarrheal agent;D. Sunscreen /Hats/caps;E. Insect repellent;F. Face masks;G. Paracetamol or aspirin tablets;P. Antihistamine tablets	A. Influenza	A. Yes	A. Yes	B. No	A. Yes	A. Yes	A. Yes	C. I donâ€™t know	A. Yes	A. Yes	C. I donâ€™t know	B. No	A. Yes	A. Yes	A. Yes	B. No	A. OTC analgesics;B. Lozenges;C. ORS;D. Ciprofloxacin;E. Antimalarial drugs;H. Antibiotics
B. Female	A. 21-25	A. 0-5 years	C. PharmD (Doctor of Pharmacy)	A. Saudi Arabia	B. Urban	A. Yes	B. No	D. Less than 1 hour per week	A. Diarrhea/ Motion Sickness;B. Bacterial infections of Respiratory (pneumonia/ Flue, cough, sore throat);E. Malaria/ yethrib fever.;F. Hepatitis A;G. Cholera;I. Hepatitis B;N. Heat stroke	B. Giardia intestinalis	A. No active treatment, just maintain hydration using Gastrolyte Â® and allow the diarrhea to take its course.	A. Oral rehydration sachets/tablets;D. Sunscreen /Hats/caps;E. Insect repellent;F. Face masks;G. Paracetamol or aspirin tablets;L. Metoclopramide tablets;M. Antiseptic cream;P. Antihistamine tablets	A. Influenza	A. Yes	A. Yes	A. Yes	A. Yes	A. Yes	A. Yes	A. Yes	A. Yes	A. Yes	Yes	A. Yes	A. Yes	A. Yes	A. Yes	A. Yes	A. OTC analgesics;B. Lozenges;C. ORS;F. Face masks;G. Hand hygiene
A. Male	D. 36-40	D. >15	B. Bachelor BPharm	B. Egypt	A. Rural	A. Yes	A. Yes	A. Less than one hour per day				A. Oral rehydration sachets/tablets	A. Influenza	A. Yes	A. Yes	A. Yes	A. Yes	A. Yes	A. Yes	A. Yes	A. Yes	A. Yes	Yes	A. Yes	A. Yes	A. Yes	A. Yes	A. Yes	A. OTC analgesics
A. Male	C. 31-35	B. 6-10 years	B. Bachelor BPharm	B. Egypt	B. Urban	B. No	A. Yes	F. Less than 1 hour in a month	0. I donâ€™t know	A. Enter toxigenic E. coli (ETEC)	A. No active treatment, just maintain hydration using Gastrolyte Â® and allow the diarrhea to take its course.	A. Oral rehydration sachets/tablets	H. Yellow fever or viral fever	C. I donâ€™t know	C. I donâ€™t know	C. I donâ€™t know	A. Yes	B. No	A. Yes	A. Yes	A. Yes	A. Yes	B. No	A. Yes	A. Yes	A. Yes	B. No	B. No	G. Hand hygiene
A. Male	B. 26-30	A. 0-5 years	C. PharmD (Doctor of Pharmacy)	A. Saudi Arabia	B. Urban	C. I donâ€™t know	A. Yes	D. Less than 1 hour per week	A. Diarrhea/ Motion Sickness;C. Gastro intestinal disease;D. Food poisoning;H. Viral fever	C. Salmonella	C. Start treatment immediately with one dose of norfloxacin 800 mg plus loperamide whilst drinking plenty of fluids.	A. Oral rehydration sachets/tablets;D. Sunscreen /Hats/caps;F. Face masks;G. Paracetamol or aspirin tablets;H. Iodine solution;L. Metoclopramide tablets;M. Antiseptic cream;O. Salbutamol inhaler;P. Antihistamine tablets	A. Influenza	A. Yes	A. Yes	A. Yes	A. Yes	A. Yes		C. I donâ€™t know	A. Yes	A. Yes	B. No	B. No	A. Yes	C. I donâ€™t know	C. I donâ€™t know	B. No	A. OTC analgesics;B. Lozenges;C. ORS;F. Face masks;G. Hand hygiene
A. Male	E. >41	D. >15	B. Bachelor BPharm	B. Egypt	B. Urban	A. Yes	B. No	C. More than one hour per day	A. Diarrhea/ Motion Sickness;C. Gastro intestinal disease	C. Salmonella	A. No active treatment, just maintain hydration using Gastrolyte Â® and allow the diarrhea to take its course.	D. Sunscreen /Hats/caps;E. Insect repellent;F. Face masks;G. Paracetamol or aspirin tablets;M. Antiseptic cream;P. Antihistamine tablets	F. Hepatitis A	A. Yes	C. I donâ€™t know	A. Yes	A. Yes	A. Yes	C. I donâ€™t know	C. I donâ€™t know	A. Yes	A. Yes	B. No	C. I donâ€™t know	B. No	A. Yes	A. Yes	C. I donâ€™t know	A. OTC analgesics;B. Lozenges;C. ORS;F. Face masks;G. Hand hygiene
A. Male	C. 31-35	C. 11-15 years	B. Bachelor BPharm	B. Egypt	B. Urban	A. Yes	A. Yes	D. Less than 1 hour per week	A. Diarrhea/ Motion Sickness;B. Bacterial infections of Respiratory (pneumonia/ Flue, cough, sore throat)	A. Enter toxigenic E. coli (ETEC)	A. No active treatment, just maintain hydration using Gastrolyte Â® and allow the diarrhea to take its course.	A. Oral rehydration sachets/tablets;B. Small range of bandages, dressings and tapes;C. Antidiarrheal agent;D. Sunscreen /Hats/caps;F. Face masks;L. Metoclopramide tablets;O. Salbutamol inhaler;P. Antihistamine tablets	A. Influenza	A. Yes	A. Yes	A. Yes	A. Yes	A. Yes	A. Yes	A. Yes	A. Yes	A. Yes	Yes	A. Yes	A. Yes	A. Yes	A. Yes	A. Yes	A. OTC analgesics;B. Lozenges;C. ORS;D. Ciprofloxacin;E. Antimalarial drugs;F. Face masks;G. Hand hygiene;H. Antibiotics
B. Female	B. 26-30	A. 0-5 years	C. PharmD (Doctor of Pharmacy)	A. Saudi Arabia	B. Urban	C. I donâ€™t know	A. Yes	E. More than one hour per week	A. Diarrhea/ Motion Sickness;B. Bacterial infections of Respiratory (pneumonia/ Flue, cough, sore throat);C. Gastro intestinal disease;D. Food poisoning	A. Enter toxigenic E. coli (ETEC)	A. No active treatment, just maintain hydration using Gastrolyte Â® and allow the diarrhea to take its course.	A. Oral rehydration sachets/tablets;B. Small range of bandages, dressings and tapes;G. Paracetamol or aspirin tablets;H. Iodine solution;P. Antihistamine tablets	A. Influenza	C. I donâ€™t know	A. Yes	A. Yes	A. Yes	C. I donâ€™t know	C. I donâ€™t know	C. I donâ€™t know	C. I donâ€™t know	C. I donâ€™t know	C. I donâ€™t know	C. I donâ€™t know	C. I donâ€™t know	C. I donâ€™t know	C. I donâ€™t know	C. I donâ€™t know	A. OTC analgesics;B. Lozenges;F. Face masks;G. Hand hygiene
A. Male	C. 31-35	B. 6-10 years	C. PharmD (Doctor of Pharmacy)	A. Saudi Arabia	B. Urban	A. Yes	A. Yes	F. Less than 1 hour in a month	A. Diarrhea/ Motion Sickness;B. Bacterial infections of Respiratory (pneumonia/ Flue, cough, sore throat);C. Gastro intestinal disease	A. Enter toxigenic E. coli (ETEC)	A. No active treatment, just maintain hydration using Gastrolyte Â® and allow the diarrhea to take its course.	A. Oral rehydration sachets/tablets;B. Small range of bandages, dressings and tapes;C. Antidiarrheal agent;G. Paracetamol or aspirin tablets;K. Broad spectrum antibiotic;L. Metoclopramide tablets;M. Antiseptic cream;P. Antihistamine tablets	A. Influenza	A. Yes	A. Yes	A. Yes	A. Yes	A. Yes	A. Yes	A. Yes	A. Yes	A. Yes	Yes	A. Yes	A. Yes	A. Yes	A. Yes	A. Yes	A. OTC analgesics;C. ORS;E. Antimalarial drugs;H. Antibiotics
A. Male	D. 36-40	D. >15	B. Bachelor BPharm	B. Egypt	A. Rural	A. Yes	A. Yes	B. Everyday	A. Diarrhea/ Motion Sickness;B. Bacterial infections of Respiratory (pneumonia/ Flue, cough, sore throat);C. Gastro intestinal disease	A. Enter toxigenic E. coli (ETEC)	A. No active treatment, just maintain hydration using Gastrolyte Â® and allow the diarrhea to take its course.	A. Oral rehydration sachets/tablets;C. Antidiarrheal agent;F. Face masks;G. Paracetamol or aspirin tablets;P. Antihistamine tablets	A. Influenza	A. Yes	A. Yes	B. No	A. Yes	A. Yes	C. I donâ€™t know	A. Yes	A. Yes	A. Yes	C. I donâ€™t know	A. Yes	A. Yes	A. Yes	A. Yes	A. Yes	A. OTC analgesics;B. Lozenges;C. ORS;F. Face masks;G. Hand hygiene
A. Male	E. >41	D. >15	B. Bachelor BPharm	B. Egypt	A. Rural	A. Yes	A. Yes	C. More than one hour per day	B. Bacterial infections of Respiratory (pneumonia/ Flue, cough, sore throat);N. Heat stroke	C. Salmonella	B. Start treatment immediately with lope amide whilst drinking plenty of fluids.	A. Oral rehydration sachets/tablets;C. Antidiarrheal agent;D. Sunscreen /Hats/caps;F. Face masks;G. Paracetamol or aspirin tablets;H. Iodine solution;L. Metoclopramide tablets	G. Meningococcal Meningitis	A. Yes	A. Yes	C. I donâ€™t know	A. Yes	A. Yes	A. Yes	C. I donâ€™t know	A. Yes	A. Yes	B. No	B. No	C. I donâ€™t know	A. Yes	A. Yes	C. I donâ€™t know	A. OTC analgesics;B. Lozenges;C. ORS;F. Face masks
A. Male	B. 26-30	A. 0-5 years	B. Bachelor BPharm	B. Egypt	B. Urban	A. Yes	A. Yes	A. Less than one hour per day	A. Diarrhea/ Motion Sickness;B. Bacterial infections of Respiratory (pneumonia/ Flue, cough, sore throat);H. Viral fever;M. Heat hyperpyrexia	A. Enter toxigenic E. coli (ETEC)	A. No active treatment, just maintain hydration using Gastrolyte Â® and allow the diarrhea to take its course.	A. Oral rehydration sachets/tablets;B. Small range of bandages, dressings and tapes	A. Influenza	A. Yes	A. Yes	B. No	A. Yes	A. Yes	B. No	A. Yes	A. Yes	A. Yes	Yes	A. Yes	B. No	A. Yes	A. Yes	A. Yes	A. OTC analgesics;B. Lozenges;C. ORS
B. Female	D. 36-40	A. 0-5 years	C. PharmD (Doctor of Pharmacy)	A. Saudi Arabia	A. Rural	A. Yes	A. Yes	B. Everyday	A. Diarrhea/ Motion Sickness;B. Bacterial infections of Respiratory (pneumonia/ Flue, cough, sore throat);C. Gastro intestinal disease;D. Food poisoning;M. Heat hyperpyrexia;N. Heat stroke	B. Giardia intestinalis	B. Start treatment immediately with lope amide whilst drinking plenty of fluids.	A. Oral rehydration sachets/tablets;C. Antidiarrheal agent;M. Antiseptic cream	A. Influenza	C. I donâ€™t know	A. Yes	B. No	A. Yes	A. Yes	B. No	A. Yes	A. Yes	A. Yes	Yes	B. No	B. No	A. Yes	B. No	C. I donâ€™t know	A. OTC analgesics;B. Lozenges;C. ORS;F. Face masks;G. Hand hygiene
A. Male	C. 31-35	C. 11-15 years	B. Bachelor BPharm	B. Egypt	B. Urban	B. No	B. No	G. I did not provided travel advise	A. Diarrhea/ Motion Sickness;B. Bacterial infections of Respiratory (pneumonia/ Flue, cough, sore throat);C. Gastro intestinal disease;D. Food poisoning;H. Viral fever;N. Heat stroke	D. Rotaviruses	C. Start treatment immediately with one dose of norfloxacin 800 mg plus loperamide whilst drinking plenty of fluids.	A. Oral rehydration sachets/tablets;B. Small range of bandages, dressings and tapes;C. Antidiarrheal agent;D. Sunscreen /Hats/caps;E. Insect repellent;F. Face masks;G. Paracetamol or aspirin tablets;H. Iodine solution;L. Metoclopramide tablets;M. Antiseptic cream;P. Antihistamine tablets	A. Influenza	A. Yes	A. Yes	B. No	A. Yes	A. Yes	A. Yes	B. No	A. Yes	A. Yes	B. No	B. No	B. No	A. Yes	A. Yes	B. No	A. OTC analgesics;B. Lozenges;C. ORS;F. Face masks;G. Hand hygiene
A. Male	B. 26-30	A. 0-5 years	B. Bachelor BPharm	B. Egypt	B. Urban	A. Yes	B. No	E. More than one hour per week	A. Diarrhea/ Motion Sickness;B. Bacterial infections of Respiratory (pneumonia/ Flue, cough, sore throat)	A. Enter toxigenic E. coli (ETEC)	A. No active treatment, just maintain hydration using Gastrolyte Â® and allow the diarrhea to take its course.	A. Oral rehydration sachets/tablets;F. Face masks	G. Meningococcal Meningitis	A. Yes	A. Yes	B. No	A. Yes	A. Yes	B. No	A. Yes	A. Yes	A. Yes	Yes	B. No	A. Yes	A. Yes	A. Yes	A. Yes	A. OTC analgesics;B. Lozenges;C. ORS
A. Male	E. >41	C. 11-15 years	B. Bachelor BPharm	B. Egypt	A. Rural	B. No	B. No	C. More than one hour per day	A. Diarrhea/ Motion Sickness	A. Enter toxigenic E. coli (ETEC)	A. No active treatment, just maintain hydration using Gastrolyte Â® and allow the diarrhea to take its course.	A. Oral rehydration sachets/tablets	A. Influenza	A. Yes	B. No	B. No	B. No	B. No	B. No	B. No	B. No	A. Yes	Yes	A. Yes	A. Yes	A. Yes	A. Yes	A. Yes	A. OTC analgesics;E. Antimalarial drugs
A. Male	C. 31-35	A. 0-5 years	C. PharmD (Doctor of Pharmacy)	A. Saudi Arabia	B. Urban	C. I donâ€™t know	B. No	G. I did not provided travel advise	A. Diarrhea/ Motion Sickness;C. Gastro intestinal disease;D. Food poisoning;N. Heat stroke	A. Enter toxigenic E. coli (ETEC)	A. No active treatment, just maintain hydration using Gastrolyte Â® and allow the diarrhea to take its course.	A. Oral rehydration sachets/tablets;B. Small range of bandages, dressings and tapes;C. Antidiarrheal agent;G. Paracetamol or aspirin tablets;H. Iodine solution;M. Antiseptic cream;O. Salbutamol inhaler	A. Influenza	C. I donâ€™t know	A. Yes	B. No	A. Yes	B. No	B. No	B. No	A. Yes	C. I donâ€™t know	Yes	B. No	B. No	B. No	B. No	A. Yes	B. Lozenges;C. ORS;E. Antimalarial drugs
A. Male	D. 36-40	B. 6-10 years	B. Bachelor BPharm	C. Yemen	B. Urban	C. I donâ€™t know	B. No	F. Less than 1 hour in a month	A. Diarrhea/ Motion Sickness;C. Gastro intestinal disease	A. Enter toxigenic E. coli (ETEC)	A. No active treatment, just maintain hydration using Gastrolyte Â® and allow the diarrhea to take its course.	A. Oral rehydration sachets/tablets;B. Small range of bandages, dressings and tapes;D. Sunscreen /Hats/caps;F. Face masks;G. Paracetamol or aspirin tablets;H. Iodine solution;M. Antiseptic cream;O. Salbutamol inhaler;P. Antihistamine tablets	A. Influenza	A. Yes	A. Yes	A. Yes	A. Yes	B. No	C. I donâ€™t know	A. Yes	A. Yes	A. Yes	Yes	B. No	A. Yes	A. Yes	A. Yes	A. Yes	A. OTC analgesics;B. Lozenges;C. ORS;F. Face masks;G. Hand hygiene
A. Male	C. 31-35	C. 11-15 years	B. Bachelor BPharm	B. Egypt	B. Urban	A. Yes	A. Yes	B. Everyday	A. Diarrhea/ Motion Sickness;B. Bacterial infections of Respiratory (pneumonia/ Flue, cough, sore throat);C. Gastro intestinal disease;D. Food poisoning;K. Gonorrhoea	A. Enter toxigenic E. coli (ETEC)	A. No active treatment, just maintain hydration using Gastrolyte Â® and allow the diarrhea to take its course.	A. Oral rehydration sachets/tablets;C. Antidiarrheal agent;D. Sunscreen /Hats/caps;E. Insect repellent;F. Face masks;G. Paracetamol or aspirin tablets	A. Influenza	A. Yes	A. Yes	A. Yes	A. Yes	A. Yes	C. I donâ€™t know	C. I donâ€™t know	B. No	A. Yes	B. No	B. No	A. Yes	A. Yes	A. Yes	A. Yes	A. OTC analgesics;B. Lozenges;C. ORS
A. Male	B. 26-30	A. 0-5 years	C. PharmD (Doctor of Pharmacy)	A. Saudi Arabia	A. Rural	A. Yes	A. Yes	B. Everyday	A. Diarrhea/ Motion Sickness;B. Bacterial infections of Respiratory (pneumonia/ Flue, cough, sore throat);D. Food poisoning;H. Viral fever;N. Heat stroke	A. Enter toxigenic E. coli (ETEC)	B. Start treatment immediately with lope amide whilst drinking plenty of fluids.	A. Oral rehydration sachets/tablets;B. Small range of bandages, dressings and tapes;C. Antidiarrheal agent;D. Sunscreen /Hats/caps;F. Face masks;G. Paracetamol or aspirin tablets;M. Antiseptic cream	A. Influenza	A. Yes	A. Yes	B. No	A. Yes	A. Yes	B. No	A. Yes	A. Yes	A. Yes	Yes	B. No	A. Yes	A. Yes	A. Yes	B. No	A. OTC analgesics;C. ORS;F. Face masks
A. Male	B. 26-30	B. 6-10 years	B. Bachelor BPharm	B. Egypt	A. Rural	B. No	A. Yes	G. I did not provided travel advise	A. Diarrhea/ Motion Sickness;B. Bacterial infections of Respiratory (pneumonia/ Flue, cough, sore throat);C. Gastro intestinal disease;N. Heat stroke	A. Enter toxigenic E. coli (ETEC)	A. No active treatment, just maintain hydration using Gastrolyte Â® and allow the diarrhea to take its course.	A. Oral rehydration sachets/tablets;B. Small range of bandages, dressings and tapes;D. Sunscreen /Hats/caps;E. Insect repellent;F. Face masks;G. Paracetamol or aspirin tablets;P. Antihistamine tablets	G. Meningococcal Meningitis	A. Yes	A. Yes	B. No	A. Yes	A. Yes	A. Yes	C. I donâ€™t know	C. I donâ€™t know	A. Yes	C. I donâ€™t know	B. No	B. No	A. Yes	A. Yes	A. Yes	A. OTC analgesics;B. Lozenges;C. ORS;F. Face masks;G. Hand hygiene
A. Male	B. 26-30	B. 6-10 years	B. Bachelor BPharm	B. Egypt	A. Rural	A. Yes	A. Yes	F. Less than 1 hour in a month	A. Diarrhea/ Motion Sickness;B. Bacterial infections of Respiratory (pneumonia/ Flue, cough, sore throat);N. Heat stroke	A. Enter toxigenic E. coli (ETEC)	C. Start treatment immediately with one dose of norfloxacin 800 mg plus loperamide whilst drinking plenty of fluids.	A. Oral rehydration sachets/tablets;C. Antidiarrheal agent	A. Influenza	B. No	A. Yes	B. No	A. Yes	A. Yes	B. No	A. Yes		A. Yes		A. Yes	B. No	A. Yes	A. Yes	A. Yes	E. Antimalarial drugs
A. Male	E. >41	D. >15	B. Bachelor BPharm	B. Egypt	B. Urban	A. Yes	A. Yes	F. Less than 1 hour in a month	A. Diarrhea/ Motion Sickness;B. Bacterial infections of Respiratory (pneumonia/ Flue, cough, sore throat);N. Heat stroke	A. Enter toxigenic E. coli (ETEC)	A. No active treatment, just maintain hydration using Gastrolyte Â® and allow the diarrhea to take its course.	B. Small range of bandages, dressings and tapes;D. Sunscreen /Hats/caps;E. Insect repellent;F. Face masks;G. Paracetamol or aspirin tablets	G. Meningococcal Meningitis	A. Yes	A. Yes	A. Yes	A. Yes	A. Yes	B. No	A. Yes	A. Yes	A. Yes	Yes	B. No	A. Yes	A. Yes	A. Yes	B. No	A. OTC analgesics;B. Lozenges;C. ORS;F. Face masks;G. Hand hygiene
A. Male	C. 31-35	B. 6-10 years	C. PharmD (Doctor of Pharmacy)	B. Egypt	B. Urban	A. Yes	A. Yes	B. Everyday	A. Diarrhea/ Motion Sickness;B. Bacterial infections of Respiratory (pneumonia/ Flue, cough, sore throat);C. Gastro intestinal disease;D. Food poisoning	B. Giardia intestinalis	C. Start treatment immediately with one dose of norfloxacin 800 mg plus loperamide whilst drinking plenty of fluids.	A. Oral rehydration sachets/tablets;B. Small range of bandages, dressings and tapes;C. Antidiarrheal agent;D. Sunscreen /Hats/caps;F. Face masks;G. Paracetamol or aspirin tablets;K. Broad spectrum antibiotic;L. Metoclopramide tablets;M. Antiseptic cream;N. Sharps kit	G. Meningococcal Meningitis	A. Yes	A. Yes	A. Yes	A. Yes	A. Yes	A. Yes	A. Yes	A. Yes	A. Yes	B. No	B. No	A. Yes	A. Yes	A. Yes	A. Yes	A. OTC analgesics;B. Lozenges;F. Face masks;G. Hand hygiene;H. Antibiotics
B. Female	B. 26-30	A. 0-5 years	B. Bachelor BPharm	A. Saudi Arabia	A. Rural	B. No	A. Yes	B. Everyday	A. Diarrhea/ Motion Sickness;B. Bacterial infections of Respiratory (pneumonia/ Flue, cough, sore throat);C. Gastro intestinal disease;D. Food poisoning;N. Heat stroke	C. Salmonella	B. Start treatment immediately with lope amide whilst drinking plenty of fluids.	A. Oral rehydration sachets/tablets;B. Small range of bandages, dressings and tapes;C. Antidiarrheal agent;D. Sunscreen /Hats/caps;E. Insect repellent;F. Face masks;G. Paracetamol or aspirin tablets;M. Antiseptic cream;O. Salbutamol inhaler;P. Antihistamine tablets	A. Influenza	C. I donâ€™t know	A. Yes	A. Yes	A. Yes	B. No	C. I donâ€™t know	C. I donâ€™t know	C. I donâ€™t know	A. Yes	C. I donâ€™t know	A. Yes	A. Yes	A. Yes	A. Yes	A. Yes	A. OTC analgesics;B. Lozenges;F. Face masks;G. Hand hygiene;H. Antibiotics
A. Male	D. 36-40	C. 11-15 years	B. Bachelor BPharm	A. Saudi Arabia	A. Rural	A. Yes	B. No	D. Less than 1 hour per week	B. Bacterial infections of Respiratory (pneumonia/ Flue, cough, sore throat)	A. Enter toxigenic E. coli (ETEC)	B. Start treatment immediately with lope amide whilst drinking plenty of fluids.	A. Oral rehydration sachets/tablets;B. Small range of bandages, dressings and tapes;C. Antidiarrheal agent;D. Sunscreen /Hats/caps;F. Face masks;G. Paracetamol or aspirin tablets;M. Antiseptic cream	H. Yellow fever or viral fever	A. Yes	A. Yes	B. No	A. Yes	A. Yes	B. No	A. Yes	B. No	A. Yes	B. No	B. No	A. Yes	A. Yes	A. Yes	A. Yes	A. OTC analgesics;B. Lozenges;C. ORS;F. Face masks;G. Hand hygiene
A. Male	C. 31-35	B. 6-10 years	B. Bachelor BPharm	B. Egypt	B. Urban	B. No	A. Yes	A. Less than one hour per day	A. Diarrhea/ Motion Sickness;B. Bacterial infections of Respiratory (pneumonia/ Flue, cough, sore throat);C. Gastro intestinal disease	A. Enter toxigenic E. coli (ETEC)	A. No active treatment, just maintain hydration using Gastrolyte Â® and allow the diarrhea to take its course.	A. Oral rehydration sachets/tablets;B. Small range of bandages, dressings and tapes;C. Antidiarrheal agent;D. Sunscreen /Hats/caps;E. Insect repellent;F. Face masks;G. Paracetamol or aspirin tablets;H. Iodine solution;M. Antiseptic cream;N. Sharps kit;P. Antihistamine tablets	A. Influenza	A. Yes	A. Yes	B. No	A. Yes	A. Yes	B. No	A. Yes	B. No	A. Yes	Yes	B. No	A. Yes	A. Yes	A. Yes	B. No	A. OTC analgesics;B. Lozenges;C. ORS;F. Face masks;G. Hand hygiene
A. Male	D. 36-40	C. 11-15 years	B. Bachelor BPharm	B. Egypt	B. Urban	A. Yes	B. No	B. Everyday	A. Diarrhea/ Motion Sickness;B. Bacterial infections of Respiratory (pneumonia/ Flue, cough, sore throat)	A. Enter toxigenic E. coli (ETEC)	A. No active treatment, just maintain hydration using Gastrolyte Â® and allow the diarrhea to take its course.	B. Small range of bandages, dressings and tapes;D. Sunscreen /Hats/caps;F. Face masks;P. Antihistamine tablets	A. Influenza	A. Yes	A. Yes	A. Yes	A. Yes	A. Yes	C. I donâ€™t know	C. I donâ€™t know	B. No	A. Yes	C. I donâ€™t know	A. Yes	A. Yes	A. Yes	A. Yes	C. I donâ€™t know	A. OTC analgesics;B. Lozenges;C. ORS;F. Face masks;G. Hand hygiene
A. Male	C. 31-35	B. 6-10 years	B. Bachelor BPharm	A. Saudi Arabia	B. Urban	A. Yes	A. Yes	E. More than one hour per week	A. Diarrhea/ Motion Sickness;B. Bacterial infections of Respiratory (pneumonia/ Flue, cough, sore throat);C. Gastro intestinal disease;H. Viral fever;N. Heat stroke	D. Rotaviruses	A. No active treatment, just maintain hydration using Gastrolyte Â® and allow the diarrhea to take its course.	A. Oral rehydration sachets/tablets;C. Antidiarrheal agent;F. Face masks;G. Paracetamol or aspirin tablets	H. Yellow fever or viral fever	A. Yes	A. Yes	B. No	A. Yes	A. Yes	B. No	A. Yes	A. Yes	A. Yes	B. No	A. Yes	A. Yes	A. Yes	A. Yes	A. Yes	A. OTC analgesics;B. Lozenges;C. ORS;F. Face masks;G. Hand hygiene
B. Female	D. 36-40	D. >15	B. Bachelor BPharm	A. Saudi Arabia	B. Urban	A. Yes	B. No	A. Less than one hour per day	A. Diarrhea/ Motion Sickness;B. Bacterial infections of Respiratory (pneumonia/ Flue, cough, sore throat)	B. Giardia intestinalis	B. Start treatment immediately with lope amide whilst drinking plenty of fluids.	A. Oral rehydration sachets/tablets;D. Sunscreen /Hats/caps;F. Face masks;G. Paracetamol or aspirin tablets	G. Meningococcal Meningitis	A. Yes	A. Yes	B. No	A. Yes	A. Yes	A. Yes	A. Yes	A. Yes	A. Yes	B. No	A. Yes	A. Yes	A. Yes	A. Yes	A. Yes	A. OTC analgesics;C. ORS;F. Face masks;G. Hand hygiene
A. Male	E. >41	D. >15	B. Bachelor BPharm	B. Egypt	A. Rural	A. Yes	A. Yes	B. Everyday	A. Diarrhea/ Motion Sickness;B. Bacterial infections of Respiratory (pneumonia/ Flue, cough, sore throat);C. Gastro intestinal disease;N. Heat stroke	A. Enter toxigenic E. coli (ETEC)	A. No active treatment, just maintain hydration using Gastrolyte Â® and allow the diarrhea to take its course.	A. Oral rehydration sachets/tablets;C. Antidiarrheal agent;D. Sunscreen /Hats/caps;F. Face masks;G. Paracetamol or aspirin tablets;P. Antihistamine tablets	A. Influenza	A. Yes	A. Yes	B. No	A. Yes	A. Yes	B. No	C. I donâ€™t know	A. Yes	A. Yes	B. No	A. Yes	A. Yes	A. Yes	A. Yes	A. Yes	A. OTC analgesics;B. Lozenges;C. ORS;F. Face masks;G. Hand hygiene
A. Male	B. 26-30	B. 6-10 years	D. Postgraduate studies (masterâ€™s degree or PhD)	B. Egypt	B. Urban	B. No	A. Yes	F. Less than 1 hour in a month	A. Diarrhea/ Motion Sickness;B. Bacterial infections of Respiratory (pneumonia/ Flue, cough, sore throat);C. Gastro intestinal disease	C. Salmonella	B. Start treatment immediately with lope amide whilst drinking plenty of fluids.	C. Antidiarrheal agent;D. Sunscreen /Hats/caps;F. Face masks;P. Antihistamine tablets	A. Influenza	A. Yes	A. Yes	B. No	A. Yes	A. Yes	A. Yes	C. I donâ€™t know	A. Yes	C. I donâ€™t know	Yes	B. No	A. Yes	B. No	C. I donâ€™t know	A. Yes	A. OTC analgesics;B. Lozenges;F. Face masks;G. Hand hygiene
A. Male	C. 31-35	B. 6-10 years	B. Bachelor BPharm	B. Egypt	A. Rural	B. No	B. No	G. I did not provided travel advise	A. Diarrhea/ Motion Sickness;B. Bacterial infections of Respiratory (pneumonia/ Flue, cough, sore throat)	A. Enter toxigenic E. coli (ETEC)	A. No active treatment, just maintain hydration using Gastrolyte Â® and allow the diarrhea to take its course.	A. Oral rehydration sachets/tablets;B. Small range of bandages, dressings and tapes;D. Sunscreen /Hats/caps;F. Face masks;G. Paracetamol or aspirin tablets;H. Iodine solution;K. Broad spectrum antibiotic;P. Antihistamine tablets	A. Influenza	A. Yes	A. Yes	A. Yes	A. Yes	A. Yes	A. Yes	C. I donâ€™t know	C. I donâ€™t know	A. Yes	C. I donâ€™t know	B. No	A. Yes	A. Yes	A. Yes	B. No	A. OTC analgesics;C. ORS;F. Face masks;G. Hand hygiene;H. Antibiotics
A. Male	C. 31-35	B. 6-10 years	B. Bachelor BPharm	B. Egypt	A. Rural	A. Yes	B. No	G. I did not provided travel advise	0. I donâ€™t know	B. Giardia intestinalis	D.Start treatment immediately with one dose of norfloxacin 800 mg whilst drinking plenty of fluids	F. Face masks;M. Antiseptic cream;P. Antihistamine tablets	A. Influenza	A. Yes	A. Yes	A. Yes	A. Yes	A. Yes	A. Yes	C. I donâ€™t know	C. I donâ€™t know	C. I donâ€™t know	C. I donâ€™t know	C. I donâ€™t know	C. I donâ€™t know	C. I donâ€™t know	C. I donâ€™t know	C. I donâ€™t know	A. OTC analgesics;B. Lozenges;F. Face masks;G. Hand hygiene
A. Male	C. 31-35	B. 6-10 years	B. Bachelor BPharm	B. Egypt	B. Urban	A. Yes	A. Yes	D. Less than 1 hour per week	H. Viral fever;0. I donâ€™t know	D. Rotaviruses	B. Start treatment immediately with lope amide whilst drinking plenty of fluids.	A. Oral rehydration sachets/tablets;B. Small range of bandages, dressings and tapes;D. Sunscreen /Hats/caps;F. Face masks;G. Paracetamol or aspirin tablets	A. Influenza	A. Yes	A. Yes	B. No	A. Yes	A. Yes	A. Yes	A. Yes	A. Yes	A. Yes	B. No	A. Yes	A. Yes	A. Yes	A. Yes	A. Yes	A. OTC analgesics;B. Lozenges;C. ORS;H. Antibiotics
A. Male	C. 31-35	C. 11-15 years	B. Bachelor BPharm	B. Egypt	B. Urban	A. Yes	A. Yes	A. Less than one hour per day	A. Diarrhea/ Motion Sickness;B. Bacterial infections of Respiratory (pneumonia/ Flue, cough, sore throat);C. Gastro intestinal disease;M. Heat hyperpyrexia;N. Heat stroke	A. Enter toxigenic E. coli (ETEC)	A. No active treatment, just maintain hydration using Gastrolyte Â® and allow the diarrhea to take its course.	A. Oral rehydration sachets/tablets;B. Small range of bandages, dressings and tapes;C. Antidiarrheal agent;D. Sunscreen /Hats/caps;E. Insect repellent;F. Face masks;G. Paracetamol or aspirin tablets;H. Iodine solution;L. Metoclopramide tablets;M. Antiseptic cream;O. Salbutamol inhaler;P. Antihistamine tablets	A. Influenza	A. Yes	A. Yes	B. No	A. Yes	A. Yes	A. Yes	C. I donâ€™t know	A. Yes	A. Yes	B. No	B. No	A. Yes	A. Yes	A. Yes	A. Yes	A. OTC analgesics;B. Lozenges;C. ORS;F. Face masks;G. Hand hygiene
A. Male	E. >41	D. >15	B. Bachelor BPharm	B. Egypt	A. Rural	C. I donâ€™t know	A. Yes	C. More than one hour per day	B. Bacterial infections of Respiratory (pneumonia/ Flue, cough, sore throat);C. Gastro intestinal disease;H. Viral fever	A. Enter toxigenic E. coli (ETEC)	C. Start treatment immediately with one dose of norfloxacin 800 mg plus loperamide whilst drinking plenty of fluids.	A. Oral rehydration sachets/tablets	A. Influenza	A. Yes	A. Yes	B. No	C. I donâ€™t know	C. I donâ€™t know	C. I donâ€™t know	C. I donâ€™t know	C. I donâ€™t know	C. I donâ€™t know	C. I donâ€™t know	C. I donâ€™t know	A. Yes	A. Yes	A. Yes	A. Yes	F. Face masks
A. Male	D. 36-40	C. 11-15 years	B. Bachelor BPharm	B. Egypt	B. Urban	A. Yes	A. Yes	B. Everyday	A. Diarrhea/ Motion Sickness;B. Bacterial infections of Respiratory (pneumonia/ Flue, cough, sore throat);C. Gastro intestinal disease	A. Enter toxigenic E. coli (ETEC)	E. Start treatment immediately with one dose of doxycycline 200 mg plus loperamide whilst drinking plenty of fluids	A. Oral rehydration sachets/tablets;C. Antidiarrheal agent	G. Meningococcal Meningitis	A. Yes	A. Yes	B. No	A. Yes	A. Yes	A. Yes	A. Yes	C. I donâ€™t know	A. Yes	Yes	A. Yes	A. Yes	A. Yes	A. Yes	A. Yes	A. OTC analgesics;B. Lozenges;F. Face masks;G. Hand hygiene
A. Male	B. 26-30	A. 0-5 years	C. PharmD (Doctor of Pharmacy)	A. Saudi Arabia	B. Urban	A. Yes	B. No	C. More than one hour per day	A. Diarrhea/ Motion Sickness;B. Bacterial infections of Respiratory (pneumonia/ Flue, cough, sore throat);C. Gastro intestinal disease;D. Food poisoning;E. Malaria/ yethrib fever.;H. Viral fever;M. Heat hyperpyrexia;N. Heat stroke	A. Enter toxigenic E. coli (ETEC)		A. Oral rehydration sachets/tablets;B. Small range of bandages, dressings and tapes;C. Antidiarrheal agent;D. Sunscreen /Hats/caps;E. Insect repellent;F. Face masks;G. Paracetamol or aspirin tablets;H. Iodine solution;L. Metoclopramide tablets;N. Sharps kit	G. Meningococcal Meningitis	A. Yes	A. Yes	C. I donâ€™t know	A. Yes	A. Yes	B. No	C. I donâ€™t know	C. I donâ€™t know	A. Yes	B. No	B. No	A. Yes	C. I donâ€™t know	C. I donâ€™t know	C. I donâ€™t know	A. OTC analgesics;B. Lozenges;C. ORS;D. Ciprofloxacin
A. Male	C. 31-35	B. 6-10 years	B. Bachelor BPharm	B. Egypt	B. Urban	A. Yes	B. No	G. I did not provided travel advise	A. Diarrhea/ Motion Sickness;B. Bacterial infections of Respiratory (pneumonia/ Flue, cough, sore throat)	A. Enter toxigenic E. coli (ETEC)	A. No active treatment, just maintain hydration using Gastrolyte Â® and allow the diarrhea to take its course.	A. Oral rehydration sachets/tablets;B. Small range of bandages, dressings and tapes;D. Sunscreen /Hats/caps;F. Face masks;G. Paracetamol or aspirin tablets;M. Antiseptic cream;P. Antihistamine tablets	F. Hepatitis A	A. Yes	A. Yes	B. No	A. Yes	A. Yes	B. No	A. Yes	A. Yes	A. Yes	Yes	B. No	A. Yes	A. Yes	A. Yes	A. Yes	A. OTC analgesics;B. Lozenges;C. ORS;F. Face masks;G. Hand hygiene
A. Male	D. 36-40	C. 11-15 years	B. Bachelor BPharm	A. Saudi Arabia	B. Urban	A. Yes	A. Yes	B. Everyday	B. Bacterial infections of Respiratory (pneumonia/ Flue, cough, sore throat)	A. Enter toxigenic E. coli (ETEC)	B. Start treatment immediately with lope amide whilst drinking plenty of fluids.	B. Small range of bandages, dressings and tapes;D. Sunscreen /Hats/caps;E. Insect repellent;F. Face masks;G. Paracetamol or aspirin tablets;P. Antihistamine tablets	A. Influenza	A. Yes	A. Yes	C. I donâ€™t know	A. Yes	B. No	C. I donâ€™t know	C. I donâ€™t know	A. Yes	B. No	Yes	A. Yes	A. Yes	A. Yes	A. Yes	B. No	A. OTC analgesics;B. Lozenges;C. ORS;F. Face masks;G. Hand hygiene
A. Male	B. 26-30	A. 0-5 years	B. Bachelor BPharm	B. Egypt	B. Urban	A. Yes	B. No	G. I did not provided travel advise	A. Diarrhea/ Motion Sickness;B. Bacterial infections of Respiratory (pneumonia/ Flue, cough, sore throat)	B. Giardia intestinalis	A. No active treatment, just maintain hydration using Gastrolyte Â® and allow the diarrhea to take its course.	A. Oral rehydration sachets/tablets;F. Face masks;K. Broad spectrum antibiotic;N. Sharps kit	A. Influenza	A. Yes	A. Yes	C. I donâ€™t know	A. Yes	A. Yes	B. No	A. Yes	A. Yes	A. Yes	B. No	A. Yes	A. Yes	A. Yes	A. Yes	B. No	C. ORS;F. Face masks;G. Hand hygiene;H. Antibiotics
A. Male	C. 31-35	C. 11-15 years	B. Bachelor BPharm	B. Egypt	A. Rural	A. Yes	A. Yes	B. Everyday	A. Diarrhea/ Motion Sickness;B. Bacterial infections of Respiratory (pneumonia/ Flue, cough, sore throat);C. Gastro intestinal disease;H. Viral fever	A. Enter toxigenic E. coli (ETEC)	B. Start treatment immediately with lope amide whilst drinking plenty of fluids.	A. Oral rehydration sachets/tablets;C. Antidiarrheal agent;F. Face masks;H. Iodine solution	A. Influenza	A. Yes	A. Yes	B. No	A. Yes	A. Yes	C. I donâ€™t know	C. I donâ€™t know	A. Yes	A. Yes	C. I donâ€™t know	A. Yes	A. Yes	A. Yes	A. Yes	B. No	A. OTC analgesics;B. Lozenges;C. ORS;F. Face masks;G. Hand hygiene
A. Male	B. 26-30	A. 0-5 years	C. PharmD (Doctor of Pharmacy)	A. Saudi Arabia	B. Urban	A. Yes	A. Yes	A. Less than one hour per day	A. Diarrhea/ Motion Sickness;B. Bacterial infections of Respiratory (pneumonia/ Flue, cough, sore throat);C. Gastro intestinal disease;N. Heat stroke	E. Campylobacter pylori	A. No active treatment, just maintain hydration using Gastrolyte Â® and allow the diarrhea to take its course.	A. Oral rehydration sachets/tablets;G. Paracetamol or aspirin tablets	A. Influenza	A. Yes	A. Yes	B. No		B. No	C. I donâ€™t know	A. Yes	C. I donâ€™t know	C. I donâ€™t know	C. I donâ€™t know	A. Yes	A. Yes	A. Yes	A. Yes	A. Yes	A. OTC analgesics;B. Lozenges;C. ORS;F. Face masks;G. Hand hygiene
A. Male	C. 31-35	B. 6-10 years	B. Bachelor BPharm	B. Egypt	A. Rural	C. I donâ€™t know	B. No	E. More than one hour per week	A. Diarrhea/ Motion Sickness;B. Bacterial infections of Respiratory (pneumonia/ Flue, cough, sore throat);H. Viral fever	A. Enter toxigenic E. coli (ETEC)	A. No active treatment, just maintain hydration using Gastrolyte Â® and allow the diarrhea to take its course.	A. Oral rehydration sachets/tablets;B. Small range of bandages, dressings and tapes;G. Paracetamol or aspirin tablets	A. Influenza	C. I donâ€™t know	C. I donâ€™t know	C. I donâ€™t know	C. I donâ€™t know	C. I donâ€™t know	C. I donâ€™t know	C. I donâ€™t know	C. I donâ€™t know	C. I donâ€™t know	C. I donâ€™t know	C. I donâ€™t know	C. I donâ€™t know	C. I donâ€™t know	C. I donâ€™t know	C. I donâ€™t know	A. OTC analgesics;B. Lozenges;C. ORS;F. Face masks;G. Hand hygiene
A. Male	D. 36-40	D. >15	B. Bachelor BPharm	B. Egypt	B. Urban	A. Yes	A. Yes	E. More than one hour per week	A. Diarrhea/ Motion Sickness;B. Bacterial infections of Respiratory (pneumonia/ Flue, cough, sore throat);H. Viral fever	D. Rotaviruses	B. Start treatment immediately with lope amide whilst drinking plenty of fluids.	A. Oral rehydration sachets/tablets;B. Small range of bandages, dressings and tapes;C. Antidiarrheal agent;F. Face masks;G. Paracetamol or aspirin tablets;M. Antiseptic cream;P. Antihistamine tablets	A. Influenza	A. Yes	A. Yes	B. No	A. Yes	A. Yes	B. No	A. Yes	C. I donâ€™t know	A. Yes	B. No	B. No	A. Yes	A. Yes	A. Yes	B. No	A. OTC analgesics;B. Lozenges;F. Face masks;G. Hand hygiene
A. Male	C. 31-35	B. 6-10 years	B. Bachelor BPharm	A. Saudi Arabia	A. Rural	A. Yes	A. Yes	B. Everyday	A. Diarrhea/ Motion Sickness;B. Bacterial infections of Respiratory (pneumonia/ Flue, cough, sore throat)	A. Enter toxigenic E. coli (ETEC)	A. No active treatment, just maintain hydration using Gastrolyte Â® and allow the diarrhea to take its course.	A. Oral rehydration sachets/tablets;B. Small range of bandages, dressings and tapes;C. Antidiarrheal agent	A. Influenza	A. Yes	A. Yes	A. Yes	A. Yes	B. No	A. Yes	A. Yes	B. No	A. Yes	Yes	A. Yes	A. Yes	A. Yes	B. No	A. Yes	A. OTC analgesics;B. Lozenges;C. ORS;F. Face masks;H. Antibiotics
A. Male	C. 31-35	B. 6-10 years	B. Bachelor BPharm	B. Egypt	B. Urban	A. Yes	B. No	A. Less than one hour per day	B. Bacterial infections of Respiratory (pneumonia/ Flue, cough, sore throat)	D. Rotaviruses	A. No active treatment, just maintain hydration using Gastrolyte Â® and allow the diarrhea to take its course.	A. Oral rehydration sachets/tablets;F. Face masks;P. Antihistamine tablets	A. Influenza	A. Yes	A. Yes	A. Yes	A. Yes	A. Yes	A. Yes	A. Yes	A. Yes	A. Yes	C. I donâ€™t know	B. No	A. Yes	A. Yes	A. Yes	A. Yes	A. OTC analgesics;B. Lozenges;C. ORS;F. Face masks;G. Hand hygiene;H. Antibiotics
A. Male	D. 36-40	C. 11-15 years	B. Bachelor BPharm	B. Egypt	A. Rural	A. Yes	A. Yes	B. Everyday	A. Diarrhea/ Motion Sickness;B. Bacterial infections of Respiratory (pneumonia/ Flue, cough, sore throat);D. Food poisoning;H. Viral fever	A. Enter toxigenic E. coli (ETEC)	A. No active treatment, just maintain hydration using Gastrolyte Â® and allow the diarrhea to take its course.	A. Oral rehydration sachets/tablets	A. Influenza	A. Yes	A. Yes	B. No	A. Yes	A. Yes	C. I donâ€™t know	A. Yes	C. I donâ€™t know	A. Yes	B. No	B. No	A. Yes	A. Yes	A. Yes	B. No	A. OTC analgesics;B. Lozenges;C. ORS;F. Face masks;G. Hand hygiene
A. Male	C. 31-35	B. 6-10 years	C. PharmD (Doctor of Pharmacy)	B. Egypt	B. Urban	A. Yes	A. Yes	B. Everyday	B. Bacterial infections of Respiratory (pneumonia/ Flue, cough, sore throat)	A. Enter toxigenic E. coli (ETEC)	A. No active treatment, just maintain hydration using Gastrolyte Â® and allow the diarrhea to take its course.	B. Small range of bandages, dressings and tapes	A. Influenza	A. Yes	A. Yes	A. Yes	A. Yes	A. Yes	A. Yes	A. Yes	A. Yes	A. Yes	Yes	A. Yes	A. Yes	A. Yes	A. Yes	A. Yes	A. OTC analgesics;H. Antibiotics
B. Female	D. 36-40	B. 6-10 years	C. PharmD (Doctor of Pharmacy)	B. Egypt	B. Urban	C. I donâ€™t know	B. No	F. Less than 1 hour in a month	C. Gastro intestinal disease;0. I donâ€™t know	A. Enter toxigenic E. coli (ETEC)	A. No active treatment, just maintain hydration using Gastrolyte Â® and allow the diarrhea to take its course.	A. Oral rehydration sachets/tablets;C. Antidiarrheal agent;D. Sunscreen /Hats/caps;F. Face masks;G. Paracetamol or aspirin tablets;H. Iodine solution;P. Antihistamine tablets	G. Meningococcal Meningitis	A. Yes	A. Yes	A. Yes	A. Yes	A. Yes	A. Yes	C. I donâ€™t know	A. Yes	A. Yes	B. No	A. Yes	A. Yes	A. Yes	A. Yes	C. I donâ€™t know	A. OTC analgesics;B. Lozenges;F. Face masks;G. Hand hygiene
A. Male	C. 31-35	C. 11-15 years	B. Bachelor BPharm	A. Saudi Arabia	B. Urban	B. No	B. No	F. Less than 1 hour in a month	A. Diarrhea/ Motion Sickness;B. Bacterial infections of Respiratory (pneumonia/ Flue, cough, sore throat);C. Gastro intestinal disease;D. Food poisoning;E. Malaria/ yethrib fever.;N. Heat stroke	A. Enter toxigenic E. coli (ETEC)	A. No active treatment, just maintain hydration using Gastrolyte Â® and allow the diarrhea to take its course.	A. Oral rehydration sachets/tablets;C. Antidiarrheal agent	G. Meningococcal Meningitis	A. Yes	A. Yes	A. Yes	A. Yes	A. Yes	C. I donâ€™t know	A. Yes	C. I donâ€™t know	A. Yes	B. No	A. Yes	C. I donâ€™t know	A. Yes	C. I donâ€™t know	C. I donâ€™t know	A. OTC analgesics;B. Lozenges;C. ORS;F. Face masks;G. Hand hygiene
A. Male	E. >41	D. >15	B. Bachelor BPharm	B. Egypt	B. Urban	A. Yes	B. No	G. I did not provided travel advise	A. Diarrhea/ Motion Sickness;B. Bacterial infections of Respiratory (pneumonia/ Flue, cough, sore throat);C. Gastro intestinal disease;N. Heat stroke	D. Rotaviruses	A. No active treatment, just maintain hydration using Gastrolyte Â® and allow the diarrhea to take its course.	B. Small range of bandages, dressings and tapes;C. Antidiarrheal agent;D. Sunscreen /Hats/caps;E. Insect repellent;F. Face masks;G. Paracetamol or aspirin tablets;M. Antiseptic cream;P. Antihistamine tablets	G. Meningococcal Meningitis	A. Yes	A. Yes	B. No	A. Yes	A. Yes	B. No	A. Yes	C. I donâ€™t know	A. Yes	B. No	B. No	A. Yes	A. Yes	A. Yes	B. No	A. OTC analgesics;B. Lozenges;F. Face masks;G. Hand hygiene
A. Male	D. 36-40	C. 11-15 years	B. Bachelor BPharm	B. Egypt	B. Urban	A. Yes	A. Yes	F. Less than 1 hour in a month	A. Diarrhea/ Motion Sickness;B. Bacterial infections of Respiratory (pneumonia/ Flue, cough, sore throat)	C. Salmonella	B. Start treatment immediately with lope amide whilst drinking plenty of fluids.	A. Oral rehydration sachets/tablets;B. Small range of bandages, dressings and tapes;C. Antidiarrheal agent	A. Influenza	A. Yes	A. Yes	C. I donâ€™t know	A. Yes	A. Yes	C. I donâ€™t know	C. I donâ€™t know	C. I donâ€™t know	A. Yes	B. No	A. Yes	A. Yes	A. Yes	A. Yes	B. No	A. OTC analgesics;B. Lozenges;F. Face masks;G. Hand hygiene
B. Female	B. 26-30	A. 0-5 years	B. Bachelor BPharm	A. Saudi Arabia	B. Urban	A. Yes	A. Yes	F. Less than 1 hour in a month	A. Diarrhea/ Motion Sickness;C. Gastro intestinal disease;N. Heat stroke	A. Enter toxigenic E. coli (ETEC)	A. No active treatment, just maintain hydration using Gastrolyte Â® and allow the diarrhea to take its course.	A. Oral rehydration sachets/tablets;B. Small range of bandages, dressings and tapes;D. Sunscreen /Hats/caps;E. Insect repellent;F. Face masks;G. Paracetamol or aspirin tablets;P. Antihistamine tablets	A. Influenza	A. Yes		A. Yes	A. Yes	A. Yes	B. No	A. Yes	B. No	A. Yes	B. No	A. Yes	A. Yes	A. Yes	A. Yes	B. No	A. OTC analgesics;B. Lozenges;C. ORS;F. Face masks;G. Hand hygiene
A. Male	C. 31-35	C. 11-15 years	B. Bachelor BPharm	B. Egypt	B. Urban	A. Yes	A. Yes	E. More than one hour per week	A. Diarrhea/ Motion Sickness;B. Bacterial infections of Respiratory (pneumonia/ Flue, cough, sore throat);D. Food poisoning;N. Heat stroke	B. Giardia intestinalis	B. Start treatment immediately with lope amide whilst drinking plenty of fluids.	A. Oral rehydration sachets/tablets;B. Small range of bandages, dressings and tapes;C. Antidiarrheal agent;D. Sunscreen /Hats/caps;E. Insect repellent;F. Face masks;G. Paracetamol or aspirin tablets;M. Antiseptic cream;P. Antihistamine tablets	A. Influenza	A. Yes	A. Yes	B. No	A. Yes	C. I donâ€™t know	C. I donâ€™t know	A. Yes	A. Yes	A. Yes	B. No	A. Yes	C. I donâ€™t know	A. Yes	A. Yes	A. Yes	A. OTC analgesics;B. Lozenges;C. ORS;F. Face masks;G. Hand hygiene
A. Male	C. 31-35	C. 11-15 years	B. Bachelor BPharm	B. Egypt	A. Rural	B. No	B. No	B. Everyday	A. Diarrhea/ Motion Sickness;B. Bacterial infections of Respiratory (pneumonia/ Flue, cough, sore throat);C. Gastro intestinal disease;D. Food poisoning;H. Viral fever	C. Salmonella	A. No active treatment, just maintain hydration using Gastrolyte Â® and allow the diarrhea to take its course.	A. Oral rehydration sachets/tablets;B. Small range of bandages, dressings and tapes;C. Antidiarrheal agent;D. Sunscreen /Hats/caps;E. Insect repellent;F. Face masks;G. Paracetamol or aspirin tablets;H. Iodine solution;I. Appropriate antimalarial;J. Norfloxacin tablets;K. Broad spectrum antibiotic;L. Metoclopramide tablets;M. Antiseptic cream;N. Sharps kit;O. Salbutamol inhaler;P. Antihistamine ta…	A. Influenza	A. Yes	A. Yes	A. Yes	A. Yes	A. Yes	A. Yes	B. No	A. Yes	A. Yes	Yes	A. Yes	A. Yes	A. Yes	B. No	A. Yes	A. OTC analgesics;B. Lozenges;C. ORS;D. Ciprofloxacin;E. Antimalarial drugs;F. Face masks;G. Hand hygiene;H. Antibiotics
A. Male	D. 36-40	C. 11-15 years	B. Bachelor BPharm	B. Egypt	A. Rural	B. No	B. No	A. Less than one hour per day	C. Gastro intestinal disease	B. Giardia intestinalis	C. Start treatment immediately with one dose of norfloxacin 800 mg plus loperamide whilst drinking plenty of fluids.	F. Face masks	A. Influenza	B. No	B. No	B. No	B. No	C. I donâ€™t know	B. No	B. No	B. No	B. No	B. No	B. No	B. No	B. No	B. No	B. No	B. Lozenges
A. Male	B. 26-30	A. 0-5 years	B. Bachelor BPharm	B. Egypt	B. Urban	A. Yes	B. No	G. I did not provided travel advise	A. Diarrhea/ Motion Sickness;B. Bacterial infections of Respiratory (pneumonia/ Flue, cough, sore throat);H. Viral fever	A. Enter toxigenic E. coli (ETEC)	A. No active treatment, just maintain hydration using Gastrolyte Â® and allow the diarrhea to take its course.	A. Oral rehydration sachets/tablets;C. Antidiarrheal agent	G. Meningococcal Meningitis	A. Yes	A. Yes	A. Yes	A. Yes	A. Yes	A. Yes	B. No	A. Yes	A. Yes	B. No	B. No	A. Yes	A. Yes	A. Yes	A. Yes	A. OTC analgesics;B. Lozenges;C. ORS;F. Face masks;G. Hand hygiene
A. Male	E. >41	D. >15	B. Bachelor BPharm	B. Egypt	B. Urban	B. No	B. No	A. Less than one hour per day	B. Bacterial infections of Respiratory (pneumonia/ Flue, cough, sore throat)	A. Enter toxigenic E. coli (ETEC)	A. No active treatment, just maintain hydration using Gastrolyte Â® and allow the diarrhea to take its course.	A. Oral rehydration sachets/tablets	G. Meningococcal Meningitis	A. Yes	A. Yes	B. No	A. Yes	A. Yes	A. Yes	A. Yes	A. Yes	A. Yes	B. No	B. No	A. Yes	A. Yes	A. Yes	B. No	A. OTC analgesics;B. Lozenges;C. ORS;F. Face masks;G. Hand hygiene
A. Male	D. 36-40	C. 11-15 years	B. Bachelor BPharm	B. Egypt	A. Rural	B. No	B. No	D. Less than 1 hour per week	I. Hepatitis B		A. No active treatment, just maintain hydration using Gastrolyte Â® and allow the diarrhea to take its course.	E. Insect repellent	B. Measles	A. Yes	C. I donâ€™t know	C. I donâ€™t know	C. I donâ€™t know	C. I donâ€™t know	C. I donâ€™t know	C. I donâ€™t know	C. I donâ€™t know	C. I donâ€™t know	C. I donâ€™t know	C. I donâ€™t know	C. I donâ€™t know	C. I donâ€™t know	C. I donâ€™t know	C. I donâ€™t know	H. Antibiotics
A. Male	D. 36-40	C. 11-15 years	B. Bachelor BPharm	B. Egypt	B. Urban	A. Yes	A. Yes	B. Everyday	A. Diarrhea/ Motion Sickness;B. Bacterial infections of Respiratory (pneumonia/ Flue, cough, sore throat);C. Gastro intestinal disease		A. No active treatment, just maintain hydration using Gastrolyte Â® and allow the diarrhea to take its course.	A. Oral rehydration sachets/tablets;B. Small range of bandages, dressings and tapes;C. Antidiarrheal agent;D. Sunscreen /Hats/caps;E. Insect repellent;F. Face masks;G. Paracetamol or aspirin tablets;H. Iodine solution;M. Antiseptic cream;P. Antihistamine tablets	A. Influenza	A. Yes	A. Yes	B. No	A. Yes		C. I donâ€™t know	A. Yes		A. Yes	Yes	A. Yes	A. Yes	A. Yes	A. Yes	A. Yes	A. OTC analgesics;B. Lozenges;C. ORS;F. Face masks;G. Hand hygiene
A. Male	D. 36-40	C. 11-15 years	B. Bachelor BPharm	B. Egypt	A. Rural	A. Yes	A. Yes	C. More than one hour per day	A. Diarrhea/ Motion Sickness;B. Bacterial infections of Respiratory (pneumonia/ Flue, cough, sore throat);C. Gastro intestinal disease;D. Food poisoning;H. Viral fever	A. Enter toxigenic E. coli (ETEC)	A. No active treatment, just maintain hydration using Gastrolyte Â® and allow the diarrhea to take its course.	A. Oral rehydration sachets/tablets;B. Small range of bandages, dressings and tapes;D. Sunscreen /Hats/caps;E. Insect repellent;F. Face masks;G. Paracetamol or aspirin tablets;H. Iodine solution;M. Antiseptic cream;O. Salbutamol inhaler;P. Antihistamine tablets	A. Influenza	A. Yes	A. Yes	A. Yes	A. Yes	A. Yes	B. No	A. Yes	A. Yes	A. Yes	Yes	B. No	A. Yes	A. Yes	A. Yes	A. Yes	A. OTC analgesics;B. Lozenges;C. ORS;F. Face masks;G. Hand hygiene
A. Male	E. >41	D. >15	B. Bachelor BPharm	B. Egypt	B. Urban	A. Yes	A. Yes	C. More than one hour per day	A. Diarrhea/ Motion Sickness;B. Bacterial infections of Respiratory (pneumonia/ Flue, cough, sore throat);C. Gastro intestinal disease;D. Food poisoning;M. Heat hyperpyrexia	B. Giardia intestinalis	D.Start treatment immediately with one dose of norfloxacin 800 mg whilst drinking plenty of fluids	A. Oral rehydration sachets/tablets;C. Antidiarrheal agent;D. Sunscreen /Hats/caps;E. Insect repellent;F. Face masks;G. Paracetamol or aspirin tablets;H. Iodine solution;I. Appropriate antimalarial;P. Antihistamine tablets	A. Influenza	A. Yes	A. Yes	A. Yes	A. Yes	A. Yes	B. No	A. Yes	A. Yes	A. Yes	Yes	A. Yes	A. Yes	A. Yes	A. Yes	A. Yes	A. OTC analgesics;B. Lozenges;C. ORS;F. Face masks;G. Hand hygiene
A. Male	B. 26-30	B. 6-10 years	B. Bachelor BPharm	B. Egypt	A. Rural	A. Yes	B. No	G. I did not provided travel advise	A. Diarrhea/ Motion Sickness;B. Bacterial infections of Respiratory (pneumonia/ Flue, cough, sore throat)	C. Salmonella	A. No active treatment, just maintain hydration using Gastrolyte Â® and allow the diarrhea to take its course.	A. Oral rehydration sachets/tablets;C. Antidiarrheal agent	A. Influenza	A. Yes	A. Yes	A. Yes	A. Yes	C. I donâ€™t know	B. No	C. I donâ€™t know	A. Yes	A. Yes	Yes	A. Yes	A. Yes	A. Yes	A. Yes	A. Yes	A. OTC analgesics;B. Lozenges;C. ORS;F. Face masks;G. Hand hygiene
A. Male	C. 31-35	B. 6-10 years	B. Bachelor BPharm	C. Yemen	A. Rural	A. Yes	A. Yes	G. I did not provided travel advise	A. Diarrhea/ Motion Sickness;C. Gastro intestinal disease;N. Heat stroke;0. I donâ€™t know	B. Giardia intestinalis	A. No active treatment, just maintain hydration using Gastrolyte Â® and allow the diarrhea to take its course.	A. Oral rehydration sachets/tablets;B. Small range of bandages, dressings and tapes;F. Face masks;G. Paracetamol or aspirin tablets	A. Influenza	A. Yes	A. Yes	A. Yes	A. Yes	A. Yes	A. Yes	A. Yes	B. No	C. I donâ€™t know	Yes	A. Yes	A. Yes	A. Yes	A. Yes	A. Yes	A. OTC analgesics;B. Lozenges;C. ORS;F. Face masks;G. Hand hygiene
A. Male	C. 31-35	B. 6-10 years	B. Bachelor BPharm	B. Egypt	A. Rural	A. Yes	A. Yes	A. Less than one hour per day	A. Diarrhea/ Motion Sickness;B. Bacterial infections of Respiratory (pneumonia/ Flue, cough, sore throat);H. Viral fever	C. Salmonella	A. No active treatment, just maintain hydration using Gastrolyte Â® and allow the diarrhea to take its course.	A. Oral rehydration sachets/tablets;C. Antidiarrheal agent;G. Paracetamol or aspirin tablets;L. Metoclopramide tablets	G. Meningococcal Meningitis	A. Yes	A. Yes	B. No	A. Yes	A. Yes	B. No	A. Yes	B. No	A. Yes	Yes	B. No	A. Yes	A. Yes	A. Yes	B. No	A. OTC analgesics;B. Lozenges;C. ORS;F. Face masks
A. Male	C. 31-35	B. 6-10 years	C. PharmD (Doctor of Pharmacy)	A. Saudi Arabia	A. Rural	A. Yes	B. No	F. Less than 1 hour in a month	B. Bacterial infections of Respiratory (pneumonia/ Flue, cough, sore throat);C. Gastro intestinal disease;N. Heat stroke	A. Enter toxigenic E. coli (ETEC)	B. Start treatment immediately with lope amide whilst drinking plenty of fluids.	A. Oral rehydration sachets/tablets;C. Antidiarrheal agent	A. Influenza	A. Yes	A. Yes	B. No	A. Yes	A. Yes	B. No	A. Yes	A. Yes	A. Yes	B. No	B. No	A. Yes	A. Yes	A. Yes	A. Yes	A. OTC analgesics;B. Lozenges;C. ORS;F. Face masks;G. Hand hygiene
A. Male	C. 31-35	A. 0-5 years	B. Bachelor BPharm	A. Saudi Arabia	A. Rural	A. Yes	A. Yes	B. Everyday	A. Diarrhea/ Motion Sickness;B. Bacterial infections of Respiratory (pneumonia/ Flue, cough, sore throat);C. Gastro intestinal disease;D. Food poisoning;H. Viral fever;N. Heat stroke	C. Salmonella	A. No active treatment, just maintain hydration using Gastrolyte Â® and allow the diarrhea to take its course.	A. Oral rehydration sachets/tablets;C. Antidiarrheal agent	A. Influenza	A. Yes	A. Yes	B. No	A. Yes	A. Yes	A. Yes	C. I donâ€™t know	C. I donâ€™t know	A. Yes	Yes	B. No	A. Yes	A. Yes	A. Yes	A. Yes	A. OTC analgesics;B. Lozenges;C. ORS;F. Face masks;G. Hand hygiene
A. Male	D. 36-40	C. 11-15 years	B. Bachelor BPharm	B. Egypt	B. Urban	A. Yes	A. Yes	C. More than one hour per day	A. Diarrhea/ Motion Sickness;B. Bacterial infections of Respiratory (pneumonia/ Flue, cough, sore throat);C. Gastro intestinal disease	B. Giardia intestinalis	B. Start treatment immediately with lope amide whilst drinking plenty of fluids.	A. Oral rehydration sachets/tablets;B. Small range of bandages, dressings and tapes;C. Antidiarrheal agent;D. Sunscreen /Hats/caps;E. Insect repellent;F. Face masks;G. Paracetamol or aspirin tablets;K. Broad spectrum antibiotic;O. Salbutamol inhaler	A. Influenza	A. Yes	A. Yes	B. No	A. Yes	A. Yes	A. Yes	B. No	A. Yes	B. No	Yes	B. No	A. Yes	A. Yes	A. Yes	A. Yes	A. OTC analgesics;B. Lozenges;C. ORS;F. Face masks;G. Hand hygiene
A. Male	C. 31-35	B. 6-10 years	B. Bachelor BPharm	B. Egypt	B. Urban	B. No	B. No	A. Less than one hour per day	A. Diarrhea/ Motion Sickness;B. Bacterial infections of Respiratory (pneumonia/ Flue, cough, sore throat);C. Gastro intestinal disease;D. Food poisoning	C. Salmonella	A. No active treatment, just maintain hydration using Gastrolyte Â® and allow the diarrhea to take its course.	A. Oral rehydration sachets/tablets	A. Influenza	A. Yes	A. Yes	A. Yes	A. Yes	A. Yes	B. No	A. Yes	A. Yes	A. Yes	Yes	A. Yes	A. Yes	A. Yes	A. Yes	A. Yes	A. OTC analgesics;B. Lozenges;C. ORS;F. Face masks;G. Hand hygiene
A. Male	C. 31-35	C. 11-15 years	B. Bachelor BPharm	B. Egypt	B. Urban	A. Yes	A. Yes	B. Everyday	A. Diarrhea/ Motion Sickness;B. Bacterial infections of Respiratory (pneumonia/ Flue, cough, sore throat);C. Gastro intestinal disease;D. Food poisoning;H. Viral fever;M. Heat hyperpyrexia;N. Heat stroke	A. Enter toxigenic E. coli (ETEC)	A. No active treatment, just maintain hydration using Gastrolyte Â® and allow the diarrhea to take its course.	A. Oral rehydration sachets/tablets;B. Small range of bandages, dressings and tapes;C. Antidiarrheal agent;D. Sunscreen /Hats/caps;E. Insect repellent;F. Face masks;G. Paracetamol or aspirin tablets;H. Iodine solution;L. Metoclopramide tablets;M. Antiseptic cream;O. Salbutamol inhaler;P. Antihistamine tablets	G. Meningococcal Meningitis	A. Yes	A. Yes	B. No	A. Yes	A. Yes	A. Yes	A. Yes	A. Yes	A. Yes	B. No	B. No	A. Yes	A. Yes	A. Yes	B. No	A. OTC analgesics;B. Lozenges;C. ORS;F. Face masks;G. Hand hygiene
A. Male	E. >41	D. >15	B. Bachelor BPharm	B. Egypt	B. Urban	B. No	B. No	G. I did not provided travel advise	A. Diarrhea/ Motion Sickness;B. Bacterial infections of Respiratory (pneumonia/ Flue, cough, sore throat);C. Gastro intestinal disease;D. Food poisoning	A. Enter toxigenic E. coli (ETEC)	A. No active treatment, just maintain hydration using Gastrolyte Â® and allow the diarrhea to take its course.	B. Small range of bandages, dressings and tapes;C. Antidiarrheal agent;D. Sunscreen /Hats/caps;F. Face masks;G. Paracetamol or aspirin tablets;K. Broad spectrum antibiotic	A. Influenza	A. Yes	A. Yes	B. No	A. Yes	A. Yes	B. No	A. Yes	C. I donâ€™t know	A. Yes	B. No	B. No	A. Yes	A. Yes	A. Yes	C. I donâ€™t know	A. OTC analgesics;B. Lozenges;F. Face masks
B. Female	B. 26-30	A. 0-5 years	C. PharmD (Doctor of Pharmacy)	A. Saudi Arabia	A. Rural	B. No	A. Yes	F. Less than 1 hour in a month	A. Diarrhea/ Motion Sickness;B. Bacterial infections of Respiratory (pneumonia/ Flue, cough, sore throat);C. Gastro intestinal disease;D. Food poisoning;E. Malaria/ yethrib fever.;H. Viral fever;J. Tuberculosis;M. Heat hyperpyrexia;N. Heat stroke	A. Enter toxigenic E. coli (ETEC)	B. Start treatment immediately with lope amide whilst drinking plenty of fluids.	A. Oral rehydration sachets/tablets;B. Small range of bandages, dressings and tapes;D. Sunscreen /Hats/caps;E. Insect repellent;F. Face masks;G. Paracetamol or aspirin tablets;M. Antiseptic cream;O. Salbutamol inhaler;P. Antihistamine tablets	G. Meningococcal Meningitis	A. Yes	B. No	A. Yes	A. Yes	A. Yes	C. I donâ€™t know	C. I donâ€™t know	C. I donâ€™t know	A. Yes	C. I donâ€™t know	A. Yes	A. Yes	A. Yes	A. Yes	C. I donâ€™t know	A. OTC analgesics;B. Lozenges;C. ORS;F. Face masks;G. Hand hygiene
A. Male	D. 36-40	D. >15	B. Bachelor BPharm	B. Egypt	B. Urban	A. Yes	A. Yes	D. Less than 1 hour per week	A. Diarrhea/ Motion Sickness;B. Bacterial infections of Respiratory (pneumonia/ Flue, cough, sore throat);C. Gastro intestinal disease;D. Food poisoning;H. Viral fever;M. Heat hyperpyrexia	B. Giardia intestinalis	D.Start treatment immediately with one dose of norfloxacin 800 mg whilst drinking plenty of fluids	A. Oral rehydration sachets/tablets;B. Small range of bandages, dressings and tapes;C. Antidiarrheal agent;D. Sunscreen /Hats/caps;F. Face masks;G. Paracetamol or aspirin tablets;M. Antiseptic cream;P. Antihistamine tablets	G. Meningococcal Meningitis	A. Yes	A. Yes	A. Yes	A. Yes	A. Yes	A. Yes	A. Yes	A. Yes	A. Yes	B. No	B. No	B. No	A. Yes	A. Yes	B. No	A. OTC analgesics;B. Lozenges;C. ORS;F. Face masks;G. Hand hygiene
A. Male	C. 31-35	B. 6-10 years	B. Bachelor BPharm	B. Egypt	B. Urban	A. Yes	A. Yes	E. More than one hour per week	A. Diarrhea/ Motion Sickness;B. Bacterial infections of Respiratory (pneumonia/ Flue, cough, sore throat);D. Food poisoning;N. Heat stroke	D. Rotaviruses	A. No active treatment, just maintain hydration using Gastrolyte Â® and allow the diarrhea to take its course.	A. Oral rehydration sachets/tablets;B. Small range of bandages, dressings and tapes;C. Antidiarrheal agent;D. Sunscreen /Hats/caps;E. Insect repellent;F. Face masks;G. Paracetamol or aspirin tablets;M. Antiseptic cream	A. Influenza	A. Yes	A. Yes	B. No	A. Yes	A. Yes	B. No	A. Yes	A. Yes	A. Yes	Yes	B. No	A. Yes	A. Yes	A. Yes	C. I donâ€™t know	A. OTC analgesics;B. Lozenges;C. ORS;F. Face masks;G. Hand hygiene;H. Antibiotics
A. Male	D. 36-40	C. 11-15 years	B. Bachelor BPharm	B. Egypt	B. Urban	B. No	B. No	G. I did not provided travel advise	A. Diarrhea/ Motion Sickness;B. Bacterial infections of Respiratory (pneumonia/ Flue, cough, sore throat);C. Gastro intestinal disease;D. Food poisoning;H. Viral fever;N. Heat stroke	B. Giardia intestinalis	A. No active treatment, just maintain hydration using Gastrolyte Â® and allow the diarrhea to take its course.	A. Oral rehydration sachets/tablets;B. Small range of bandages, dressings and tapes;C. Antidiarrheal agent;D. Sunscreen /Hats/caps;F. Face masks;G. Paracetamol or aspirin tablets;I. Appropriate antimalarial;K. Broad spectrum antibiotic;M. Antiseptic cream;P. Antihistamine tablets	A. Influenza	A. Yes	A. Yes	B. No	A. Yes	A. Yes	B. No	A. Yes	C. I donâ€™t know	A. Yes	B. No	A. Yes	A. Yes	B. No	B. No	B. No	A. OTC analgesics;B. Lozenges;H. Antibiotics
B. Female	B. 26-30	A. 0-5 years	C. PharmD (Doctor of Pharmacy)	A. Saudi Arabia	B. Urban	A. Yes	B. No	A. Less than one hour per day	A. Diarrhea/ Motion Sickness;B. Bacterial infections of Respiratory (pneumonia/ Flue, cough, sore throat);D. Food poisoning;H. Viral fever;M. Heat hyperpyrexia;N. Heat stroke	A. Enter toxigenic E. coli (ETEC)	B. Start treatment immediately with lope amide whilst drinking plenty of fluids.	A. Oral rehydration sachets/tablets;B. Small range of bandages, dressings and tapes;C. Antidiarrheal agent;D. Sunscreen /Hats/caps;F. Face masks;G. Paracetamol or aspirin tablets;M. Antiseptic cream;N. Sharps kit;P. Antihistamine tablets	G. Meningococcal Meningitis	A. Yes	A. Yes	A. Yes	A. Yes	A. Yes	A. Yes	C. I donâ€™t know	A. Yes	A. Yes	C. I donâ€™t know	A. Yes	A. Yes	C. I donâ€™t know	A. Yes	C. I donâ€™t know	A. OTC analgesics;B. Lozenges;C. ORS;F. Face masks;G. Hand hygiene
A. Male	B. 26-30	A. 0-5 years	C. PharmD (Doctor of Pharmacy)	A. Saudi Arabia	A. Rural	B. No	A. Yes	C. More than one hour per day	A. Diarrhea/ Motion Sickness;C. Gastro intestinal disease;D. Food poisoning;G. Cholera;I. Hepatitis B;K. Gonorrhoea;M. Heat hyperpyrexia;N. Heat stroke	B. Giardia intestinalis	B. Start treatment immediately with lope amide whilst drinking plenty of fluids.	C. Antidiarrheal agent;E. Insect repellent;F. Face masks;G. Paracetamol or aspirin tablets;H. Iodine solution;I. Appropriate antimalarial;J. Norfloxacin tablets;K. Broad spectrum antibiotic;L. Metoclopramide tablets;M. Antiseptic cream	D. Tetanus	A. Yes	A. Yes	B. No	A. Yes	A. Yes	A. Yes	A. Yes	A. Yes	A. Yes	Yes	A. Yes	A. Yes	A. Yes	A. Yes	A. Yes	B. Lozenges;C. ORS;D. Ciprofloxacin;E. Antimalarial drugs;F. Face masks;G. Hand hygiene
A. Male	E. >41	D. >15	B. Bachelor BPharm	B. Egypt	A. Rural	A. Yes	A. Yes	E. More than one hour per week	A. Diarrhea/ Motion Sickness;B. Bacterial infections of Respiratory (pneumonia/ Flue, cough, sore throat)	D. Rotaviruses	B. Start treatment immediately with lope amide whilst drinking plenty of fluids.	D. Sunscreen /Hats/caps;E. Insect repellent	C. Polio	A. Yes	A. Yes	B. No	A. Yes	B. No	B. No	B. No	B. No	A. Yes	B. No	B. No	B. No	B. No	B. No	A. Yes	A. OTC analgesics
A. Male	D. 36-40	B. 6-10 years	A. Diploma (pharmacy technician)	B. Egypt	A. Rural	A. Yes	B. No	G. I did not provided travel advise	A. Diarrhea/ Motion Sickness;B. Bacterial infections of Respiratory (pneumonia/ Flue, cough, sore throat);H. Viral fever	B. Giardia intestinalis	A. No active treatment, just maintain hydration using Gastrolyte Â® and allow the diarrhea to take its course.	A. Oral rehydration sachets/tablets;B. Small range of bandages, dressings and tapes;D. Sunscreen /Hats/caps;F. Face masks;G. Paracetamol or aspirin tablets;H. Iodine solution	A. Influenza	A. Yes	A. Yes	A. Yes	A. Yes	A. Yes	A. Yes	A. Yes	A. Yes	A. Yes	B. No	A. Yes	A. Yes	A. Yes	A. Yes	A. Yes	A. OTC analgesics;B. Lozenges;C. ORS;F. Face masks;G. Hand hygiene
A. Male	E. >41	D. >15	B. Bachelor BPharm	B. Egypt	A. Rural	B. No	A. Yes	F. Less than 1 hour in a month	B. Bacterial infections of Respiratory (pneumonia/ Flue, cough, sore throat);H. Viral fever	A. Enter toxigenic E. coli (ETEC)	A. No active treatment, just maintain hydration using Gastrolyte Â® and allow the diarrhea to take its course.	A. Oral rehydration sachets/tablets;B. Small range of bandages, dressings and tapes;C. Antidiarrheal agent;D. Sunscreen /Hats/caps;F. Face masks;G. Paracetamol or aspirin tablets;L. Metoclopramide tablets	A. Influenza	A. Yes	A. Yes	B. No	A. Yes	A. Yes	A. Yes	A. Yes	A. Yes	B. No	Yes	B. No	A. Yes	A. Yes	A. Yes	A. Yes	A. OTC analgesics;B. Lozenges;C. ORS;F. Face masks;G. Hand hygiene
A. Male	B. 26-30	A. 0-5 years	A. Diploma (pharmacy technician)	B. Egypt	A. Rural	A. Yes	A. Yes	B. Everyday	A. Diarrhea/ Motion Sickness;C. Gastro intestinal disease;H. Viral fever	C. Salmonella	D.Start treatment immediately with one dose of norfloxacin 800 mg whilst drinking plenty of fluids	A. Oral rehydration sachets/tablets;D. Sunscreen /Hats/caps;F. Face masks;G. Paracetamol or aspirin tablets;O. Salbutamol inhaler	A. Influenza	A. Yes	A. Yes		A. Yes	A. Yes	A. Yes	A. Yes	A. Yes	A. Yes	Yes	A. Yes	A. Yes	A. Yes	A. Yes	A. Yes	A. OTC analgesics
A. Male	D. 36-40	C. 11-15 years	B. Bachelor BPharm	B. Egypt	A. Rural	B. No		G. I did not provided travel advise	A. Diarrhea/ Motion Sickness;B. Bacterial infections of Respiratory (pneumonia/ Flue, cough, sore throat);C. Gastro intestinal disease		A. No active treatment, just maintain hydration using Gastrolyte Â® and allow the diarrhea to take its course.	A. Oral rehydration sachets/tablets	A. Influenza	A. Yes								A. Yes		B. No			A. Yes	A. Yes	A. OTC analgesics;B. Lozenges;C. ORS
A. Male	B. 26-30	A. 0-5 years	C. PharmD (Doctor of Pharmacy)	A. Saudi Arabia	B. Urban	C. I donâ€™t know	A. Yes	A. Less than one hour per day	A. Diarrhea/ Motion Sickness;C. Gastro intestinal disease	D. Rotaviruses	A. No active treatment, just maintain hydration using Gastrolyte Â® and allow the diarrhea to take its course.	C. Antidiarrheal agent;D. Sunscreen /Hats/caps;G. Paracetamol or aspirin tablets;P. Antihistamine tablets	A. Influenza	A. Yes	A. Yes	B. No	A. Yes	A. Yes	C. I donâ€™t know	C. I donâ€™t know	C. I donâ€™t know	A. Yes	Yes	B. No		A. Yes	A. Yes	A. Yes	A. OTC analgesics;C. ORS;F. Face masks;G. Hand hygiene
A. Male	B. 26-30	A. 0-5 years	B. Bachelor BPharm	A. Saudi Arabia	B. Urban	A. Yes	A. Yes	B. Everyday	B. Bacterial infections of Respiratory (pneumonia/ Flue, cough, sore throat);H. Viral fever	D. Rotaviruses	B. Start treatment immediately with lope amide whilst drinking plenty of fluids.	A. Oral rehydration sachets/tablets;B. Small range of bandages, dressings and tapes;C. Antidiarrheal agent;D. Sunscreen /Hats/caps;E. Insect repellent;F. Face masks	A. Influenza	A. Yes	A. Yes	C. I donâ€™t know	A. Yes	A. Yes	B. No	C. I donâ€™t know	C. I donâ€™t know	A. Yes	C. I donâ€™t know	C. I donâ€™t know	C. I donâ€™t know	C. I donâ€™t know	C. I donâ€™t know	C. I donâ€™t know	A. OTC analgesics;B. Lozenges;C. ORS;F. Face masks;G. Hand hygiene
A. Male	E. >41	D. >15	B. Bachelor BPharm	B. Egypt	B. Urban	A. Yes	A. Yes	C. More than one hour per day	B. Bacterial infections of Respiratory (pneumonia/ Flue, cough, sore throat)	D. Rotaviruses	B. Start treatment immediately with lope amide whilst drinking plenty of fluids.	B. Small range of bandages, dressings and tapes	A. Influenza	B. No	A. Yes	A. Yes	B. No	C. I donâ€™t know	A. Yes	B. No	B. No	A. Yes	C. I donâ€™t know	A. Yes	A. Yes	A. Yes	A. Yes	B. No	C. ORS
A. Male	A. 21-25	A. 0-5 years	C. PharmD (Doctor of Pharmacy)	A. Saudi Arabia	B. Urban	A. Yes	A. Yes	B. Everyday	A. Diarrhea/ Motion Sickness;B. Bacterial infections of Respiratory (pneumonia/ Flue, cough, sore throat);H. Viral fever	C. Salmonella	B. Start treatment immediately with lope amide whilst drinking plenty of fluids.	A. Oral rehydration sachets/tablets;C. Antidiarrheal agent;D. Sunscreen /Hats/caps;F. Face masks;G. Paracetamol or aspirin tablets	A. Influenza	A. Yes	A. Yes	B. No	A. Yes	A. Yes	B. No	C. I donâ€™t know	A. Yes	A. Yes	Yes	B. No	A. Yes	A. Yes	A. Yes	A. Yes	A. OTC analgesics;B. Lozenges;C. ORS;F. Face masks;G. Hand hygiene
A. Male	C. 31-35	B. 6-10 years	B. Bachelor BPharm	B. Egypt	B. Urban	A. Yes	A. Yes	F. Less than 1 hour in a month	B. Bacterial infections of Respiratory (pneumonia/ Flue, cough, sore throat);C. Gastro intestinal disease;N. Heat stroke	A. Enter toxigenic E. coli (ETEC)	D.Start treatment immediately with one dose of norfloxacin 800 mg whilst drinking plenty of fluids	A. Oral rehydration sachets/tablets;B. Small range of bandages, dressings and tapes;C. Antidiarrheal agent;D. Sunscreen /Hats/caps;F. Face masks;G. Paracetamol or aspirin tablets;M. Antiseptic cream;P. Antihistamine tablets	A. Influenza	A. Yes	A. Yes	B. No	A. Yes	C. I donâ€™t know	C. I donâ€™t know	C. I donâ€™t know	B. No	A. Yes	B. No	B. No	C. I donâ€™t know	A. Yes	A. Yes	A. Yes	A. OTC analgesics;B. Lozenges;C. ORS;F. Face masks;G. Hand hygiene
A. Male	B. 26-30	A. 0-5 years	B. Bachelor BPharm	B. Egypt	A. Rural	A. Yes	B. No	F. Less than 1 hour in a month	C. Gastro intestinal disease	A. Enter toxigenic E. coli (ETEC)	A. No active treatment, just maintain hydration using Gastrolyte Â® and allow the diarrhea to take its course.	A. Oral rehydration sachets/tablets	G. Meningococcal Meningitis	A. Yes	A. Yes	A. Yes	A. Yes	A. Yes	B. No	A. Yes	A. Yes	B. No	Yes	A. Yes	A. Yes	A. Yes	A. Yes	B. No	A. OTC analgesics;F. Face masks;G. Hand hygiene
A. Male	B. 26-30	B. 6-10 years	B. Bachelor BPharm	B. Egypt	B. Urban	A. Yes	A. Yes	B. Everyday	A. Diarrhea/ Motion Sickness;B. Bacterial infections of Respiratory (pneumonia/ Flue, cough, sore throat);C. Gastro intestinal disease;D. Food poisoning;H. Viral fever	A. Enter toxigenic E. coli (ETEC)	C. Start treatment immediately with one dose of norfloxacin 800 mg plus loperamide whilst drinking plenty of fluids.	A. Oral rehydration sachets/tablets;C. Antidiarrheal agent;D. Sunscreen /Hats/caps;F. Face masks;G. Paracetamol or aspirin tablets	A. Influenza	A. Yes	A. Yes	B. No	A. Yes	A. Yes	B. No	C. I donâ€™t know	A. Yes	A. Yes	Yes	B. No	A. Yes	A. Yes	A. Yes	B. No	A. OTC analgesics;C. ORS;F. Face masks;G. Hand hygiene;H. Antibiotics
A. Male	B. 26-30	A. 0-5 years	B. Bachelor BPharm	B. Egypt	B. Urban	A. Yes	A. Yes	B. Everyday	A. Diarrhea/ Motion Sickness;B. Bacterial infections of Respiratory (pneumonia/ Flue, cough, sore throat)	A. Enter toxigenic E. coli (ETEC)	B. Start treatment immediately with lope amide whilst drinking plenty of fluids.	A. Oral rehydration sachets/tablets;D. Sunscreen /Hats/caps;F. Face masks;G. Paracetamol or aspirin tablets	G. Meningococcal Meningitis	A. Yes	A. Yes	A. Yes	A. Yes	A. Yes	B. No	A. Yes	A. Yes	A. Yes	B. No	B. No	A. Yes	A. Yes	A. Yes	A. Yes	A. OTC analgesics;B. Lozenges;C. ORS;F. Face masks;G. Hand hygiene
A. Male	E. >41	D. >15	B. Bachelor BPharm	A. Saudi Arabia	A. Rural	B. No	B. No	G. I did not provided travel advise	A. Diarrhea/ Motion Sickness;C. Gastro intestinal disease;D. Food poisoning;M. Heat hyperpyrexia;N. Heat stroke	A. Enter toxigenic E. coli (ETEC)	B. Start treatment immediately with lope amide whilst drinking plenty of fluids.	A. Oral rehydration sachets/tablets;B. Small range of bandages, dressings and tapes;C. Antidiarrheal agent;D. Sunscreen /Hats/caps;F. Face masks;G. Paracetamol or aspirin tablets;L. Metoclopramide tablets;P. Antihistamine tablets	A. Influenza	A. Yes	A. Yes	B. No	B. No	A. Yes	B. No	A. Yes	A. Yes	A. Yes	Yes	B. No	A. Yes	A. Yes	A. Yes	A. Yes	D. Ciprofloxacin;E. Antimalarial drugs;H. Antibiotics
A. Male	E. >41	D. >15	B. Bachelor BPharm	B. Egypt	A. Rural	A. Yes	A. Yes	A. Less than one hour per day	A. Diarrhea/ Motion Sickness;B. Bacterial infections of Respiratory (pneumonia/ Flue, cough, sore throat);C. Gastro intestinal disease;D. Food poisoning;H. Viral fever;M. Heat hyperpyrexia	A. Enter toxigenic E. coli (ETEC)	B. Start treatment immediately with lope amide whilst drinking plenty of fluids.	A. Oral rehydration sachets/tablets;C. Antidiarrheal agent;D. Sunscreen /Hats/caps;E. Insect repellent;F. Face masks;G. Paracetamol or aspirin tablets;I. Appropriate antimalarial;L. Metoclopramide tablets;M. Antiseptic cream;N. Sharps kit;P. Antihistamine tablets	G. Meningococcal Meningitis	A. Yes	A. Yes	B. No	A. Yes	A. Yes	B. No	A. Yes	A. Yes	A. Yes	Yes	B. No	A. Yes	A. Yes	A. Yes	B. No	B. Lozenges;C. ORS;F. Face masks;G. Hand hygiene
A. Male	D. 36-40	C. 11-15 years	B. Bachelor BPharm	B. Egypt	B. Urban	A. Yes	A. Yes	B. Everyday	C. Gastro intestinal disease;D. Food poisoning;F. Hepatitis A;H. Viral fever;I. Hepatitis B;K. Gonorrhoea;L. Skin milia	C. Salmonella	B. Start treatment immediately with lope amide whilst drinking plenty of fluids.	A. Oral rehydration sachets/tablets;B. Small range of bandages, dressings and tapes;C. Antidiarrheal agent;D. Sunscreen /Hats/caps;E. Insect repellent	A. Influenza	A. Yes	A. Yes	A. Yes	A. Yes	A. Yes	A. Yes	A. Yes	A. Yes	A. Yes	Yes	A. Yes	A. Yes	A. Yes	A. Yes	A. Yes	A. OTC analgesics;B. Lozenges;C. ORS;E. Antimalarial drugs;F. Face masks;G. Hand hygiene;H. Antibiotics
A. Male	C. 31-35	B. 6-10 years	B. Bachelor BPharm	B. Egypt	B. Urban	A. Yes	A. Yes	C. More than one hour per day	A. Diarrhea/ Motion Sickness;B. Bacterial infections of Respiratory (pneumonia/ Flue, cough, sore throat);C. Gastro intestinal disease;N. Heat stroke	A. Enter toxigenic E. coli (ETEC)	A. No active treatment, just maintain hydration using Gastrolyte Â® and allow the diarrhea to take its course.	A. Oral rehydration sachets/tablets;B. Small range of bandages, dressings and tapes;C. Antidiarrheal agent;D. Sunscreen /Hats/caps;F. Face masks;G. Paracetamol or aspirin tablets;H. Iodine solution;L. Metoclopramide tablets;O. Salbutamol inhaler;P. Antihistamine tablets	H. Yellow fever or viral fever	A. Yes	A. Yes	B. No	A. Yes	B. No	A. Yes	A. Yes	A. Yes	A. Yes	Yes	B. No	A. Yes	A. Yes	A. Yes	B. No	A. OTC analgesics;B. Lozenges;F. Face masks;G. Hand hygiene
A. Male	B. 26-30	A. 0-5 years	B. Bachelor BPharm	B. Egypt	B. Urban	A. Yes	A. Yes	G. I did not provided travel advise	A. Diarrhea/ Motion Sickness;B. Bacterial infections of Respiratory (pneumonia/ Flue, cough, sore throat);C. Gastro intestinal disease	D. Rotaviruses	C. Start treatment immediately with one dose of norfloxacin 800 mg plus loperamide whilst drinking plenty of fluids.	C. Antidiarrheal agent;D. Sunscreen /Hats/caps;E. Insect repellent;J. Norfloxacin tablets	A. Influenza	A. Yes	A. Yes	A. Yes	A. Yes	A. Yes	A. Yes	A. Yes	A. Yes	A. Yes	Yes	A. Yes	A. Yes	B. No	A. Yes	B. No	A. OTC analgesics;B. Lozenges;C. ORS;E. Antimalarial drugs
A. Male	D. 36-40	D. >15	B. Bachelor BPharm	B. Egypt	B. Urban	A. Yes	A. Yes	B. Everyday	B. Bacterial infections of Respiratory (pneumonia/ Flue, cough, sore throat);H. Viral fever;N. Heat stroke	C. Salmonella	A. No active treatment, just maintain hydration using Gastrolyte Â® and allow the diarrhea to take its course.	A. Oral rehydration sachets/tablets;C. Antidiarrheal agent;D. Sunscreen /Hats/caps;F. Face masks	A. Influenza	A. Yes	A. Yes	B. No	A. Yes	A. Yes	A. Yes	C. I donâ€™t know	A. Yes	A. Yes	Yes	B. No	A. Yes	A. Yes	A. Yes	A. Yes	A. OTC analgesics;B. Lozenges;C. ORS
A. Male	C. 31-35	B. 6-10 years	B. Bachelor BPharm	B. Egypt	A. Rural	B. No	B. No	G. I did not provided travel advise	0. I donâ€™t know	A. Enter toxigenic E. coli (ETEC)	A. No active treatment, just maintain hydration using Gastrolyte Â® and allow the diarrhea to take its course.	A. Oral rehydration sachets/tablets	A. Influenza	C. I donâ€™t know	A. Yes	A. Yes	A. Yes	C. I donâ€™t know	C. I donâ€™t know	C. I donâ€™t know	C. I donâ€™t know	C. I donâ€™t know	C. I donâ€™t know	C. I donâ€™t know	C. I donâ€™t know	C. I donâ€™t know	C. I donâ€™t know	C. I donâ€™t know	C. ORS
A. Male	A. 21-25	A. 0-5 years	C. PharmD (Doctor of Pharmacy)	A. Saudi Arabia	B. Urban	A. Yes	A. Yes	A. Less than one hour per day	B. Bacterial infections of Respiratory (pneumonia/ Flue, cough, sore throat);H. Viral fever		A. No active treatment, just maintain hydration using Gastrolyte Â® and allow the diarrhea to take its course.	A. Oral rehydration sachets/tablets;D. Sunscreen /Hats/caps;E. Insect repellent;F. Face masks	A. Influenza	A. Yes	A. Yes	A. Yes		A. Yes	A. Yes	A. Yes	A. Yes	A. Yes	B. No	B. No	A. Yes	A. Yes	A. Yes	A. Yes	A. OTC analgesics;B. Lozenges;C. ORS;F. Face masks;G. Hand hygiene
A. Male	E. >41	D. >15	B. Bachelor BPharm	B. Egypt	A. Rural	A. Yes	B. No	D. Less than 1 hour per week	A. Diarrhea/ Motion Sickness;B. Bacterial infections of Respiratory (pneumonia/ Flue, cough, sore throat);C. Gastro intestinal disease;D. Food poisoning;M. Heat hyperpyrexia	C. Salmonella	D.Start treatment immediately with one dose of norfloxacin 800 mg whilst drinking plenty of fluids	A. Oral rehydration sachets/tablets;C. Antidiarrheal agent;F. Face masks;G. Paracetamol or aspirin tablets;L. Metoclopramide tablets;M. Antiseptic cream;P. Antihistamine tablets	A. Influenza	A. Yes	A. Yes	B. No	A. Yes	A. Yes	B. No	A. Yes	A. Yes	A. Yes	Yes	A. Yes	A. Yes	A. Yes	A. Yes	A. Yes	A. OTC analgesics;B. Lozenges;C. ORS;F. Face masks
A. Male	B. 26-30	A. 0-5 years	D. Postgraduate studies (masterâ€™s degree or PhD)	B. Egypt	B. Urban	A. Yes	A. Yes	A. Less than one hour per day	A. Diarrhea/ Motion Sickness;B. Bacterial infections of Respiratory (pneumonia/ Flue, cough, sore throat);K. Gonorrhoea;M. Heat hyperpyrexia;N. Heat stroke	B. Giardia intestinalis	A. No active treatment, just maintain hydration using Gastrolyte Â® and allow the diarrhea to take its course.	A. Oral rehydration sachets/tablets;D. Sunscreen /Hats/caps;E. Insect repellent;F. Face masks;G. Paracetamol or aspirin tablets	A. Influenza	A. Yes	A. Yes	B. No	A. Yes	A. Yes	A. Yes	A. Yes	A. Yes	A. Yes	Yes	A. Yes	B. No	A. Yes	A. Yes	A. Yes	A. OTC analgesics;B. Lozenges;C. ORS;F. Face masks;G. Hand hygiene
A. Male	B. 26-30	A. 0-5 years	B. Bachelor BPharm	A. Saudi Arabia	A. Rural	A. Yes	A. Yes	E. More than one hour per week	A. Diarrhea/ Motion Sickness;B. Bacterial infections of Respiratory (pneumonia/ Flue, cough, sore throat);D. Food poisoning	A. Enter toxigenic E. coli (ETEC)	C. Start treatment immediately with one dose of norfloxacin 800 mg plus loperamide whilst drinking plenty of fluids.	A. Oral rehydration sachets/tablets;C. Antidiarrheal agent;F. Face masks;O. Salbutamol inhaler;P. Antihistamine tablets	A. Influenza	A. Yes	A. Yes	B. No	A. Yes	A. Yes	B. No	A. Yes	B. No	A. Yes	B. No	B. No	A. Yes	B. No	B. No	A. Yes	A. OTC analgesics;B. Lozenges;C. ORS;F. Face masks
A. Male	C. 31-35	B. 6-10 years	B. Bachelor BPharm	B. Egypt	B. Urban	A. Yes	A. Yes	C. More than one hour per day	C. Gastro intestinal disease;N. Heat stroke	A. Enter toxigenic E. coli (ETEC)	A. No active treatment, just maintain hydration using Gastrolyte Â® and allow the diarrhea to take its course.	D. Sunscreen /Hats/caps;E. Insect repellent;F. Face masks;G. Paracetamol or aspirin tablets;M. Antiseptic cream	A. Influenza	B. No	A. Yes	B. No	A. Yes	A. Yes	A. Yes	A. Yes	B. No	A. Yes	Yes	B. No	A. Yes	A. Yes	A. Yes	A. Yes	A. OTC analgesics;B. Lozenges;C. ORS;F. Face masks;G. Hand hygiene
A. Male	C. 31-35	B. 6-10 years	B. Bachelor BPharm	B. Egypt	B. Urban	B. No	B. No	G. I did not provided travel advise	B. Bacterial infections of Respiratory (pneumonia/ Flue, cough, sore throat);C. Gastro intestinal disease;N. Heat stroke	A. Enter toxigenic E. coli (ETEC)	A. No active treatment, just maintain hydration using Gastrolyte Â® and allow the diarrhea to take its course.	A. Oral rehydration sachets/tablets;C. Antidiarrheal agent;D. Sunscreen /Hats/caps;F. Face masks;G. Paracetamol or aspirin tablets	G. Meningococcal Meningitis	A. Yes	A. Yes	B. No	A. Yes	B. No	A. Yes	A. Yes	C. I donâ€™t know	A. Yes	Yes	B. No	A. Yes	A. Yes	A. Yes	B. No	A. OTC analgesics;C. ORS;F. Face masks;G. Hand hygiene
A. Male	B. 26-30	A. 0-5 years	C. PharmD (Doctor of Pharmacy)	A. Saudi Arabia	B. Urban	A. Yes	B. No	F. Less than 1 hour in a month	A. Diarrhea/ Motion Sickness;B. Bacterial infections of Respiratory (pneumonia/ Flue, cough, sore throat);N. Heat stroke	E. Campylobacter pylori	A. No active treatment, just maintain hydration using Gastrolyte Â® and allow the diarrhea to take its course.	A. Oral rehydration sachets/tablets;C. Antidiarrheal agent;D. Sunscreen /Hats/caps;F. Face masks;G. Paracetamol or aspirin tablets;O. Salbutamol inhaler;P. Antihistamine tablets	A. Influenza	A. Yes	A. Yes	B. No	A. Yes	A. Yes	C. I donâ€™t know	C. I donâ€™t know	B. No	B. No	Yes	B. No	A. Yes	A. Yes	A. Yes	B. No	A. OTC analgesics;B. Lozenges;C. ORS;F. Face masks;G. Hand hygiene
B. Female	B. 26-30	A. 0-5 years	B. Bachelor BPharm	A. Saudi Arabia	A. Rural	B. No	A. Yes	G. I did not provided travel advise	A. Diarrhea/ Motion Sickness;B. Bacterial infections of Respiratory (pneumonia/ Flue, cough, sore throat);D. Food poisoning;N. Heat stroke;0. I donâ€™t know	A. Enter toxigenic E. coli (ETEC)	D.Start treatment immediately with one dose of norfloxacin 800 mg whilst drinking plenty of fluids	A. Oral rehydration sachets/tablets;C. Antidiarrheal agent;D. Sunscreen /Hats/caps;F. Face masks;K. Broad spectrum antibiotic	A. Influenza	A. Yes	A. Yes	A. Yes	A. Yes	A. Yes	C. I donâ€™t know	A. Yes	A. Yes	A. Yes	Yes	A. Yes	A. Yes	A. Yes	A. Yes	A. Yes	A. OTC analgesics;B. Lozenges;C. ORS;F. Face masks;G. Hand hygiene
A. Male	E. >41	C. 11-15 years	B. Bachelor BPharm	B. Egypt	B. Urban	A. Yes	A. Yes	B. Everyday	A. Diarrhea/ Motion Sickness;B. Bacterial infections of Respiratory (pneumonia/ Flue, cough, sore throat);D. Food poisoning	A. Enter toxigenic E. coli (ETEC)	A. No active treatment, just maintain hydration using Gastrolyte Â® and allow the diarrhea to take its course.	A. Oral rehydration sachets/tablets	G. Meningococcal Meningitis	A. Yes	A. Yes	A. Yes	A. Yes	A. Yes	B. No	A. Yes	A. Yes	A. Yes		A. Yes	A. Yes	A. Yes	A. Yes	A. Yes	A. OTC analgesics;B. Lozenges;C. ORS;F. Face masks;G. Hand hygiene
A. Male	A. 21-25	A. 0-5 years	C. PharmD (Doctor of Pharmacy)	A. Saudi Arabia	B. Urban	A. Yes	A. Yes	F. Less than 1 hour in a month	B. Bacterial infections of Respiratory (pneumonia/ Flue, cough, sore throat);C. Gastro intestinal disease;D. Food poisoning;N. Heat stroke	A. Enter toxigenic E. coli (ETEC)	B. Start treatment immediately with lope amide whilst drinking plenty of fluids.	A. Oral rehydration sachets/tablets;C. Antidiarrheal agent;D. Sunscreen /Hats/caps;E. Insect repellent;F. Face masks;G. Paracetamol or aspirin tablets;H. Iodine solution	G. Meningococcal Meningitis	A. Yes	A. Yes	A. Yes	A. Yes	A. Yes	B. No	A. Yes	A. Yes	A. Yes	B. No	A. Yes	A. Yes	A. Yes	A. Yes	A. Yes	A. OTC analgesics;B. Lozenges;C. ORS;E. Antimalarial drugs;F. Face masks;G. Hand hygiene;H. Antibiotics
B. Female	B. 26-30	A. 0-5 years	C. PharmD (Doctor of Pharmacy)	A. Saudi Arabia	B. Urban	A. Yes	A. Yes	A. Less than one hour per day	A. Diarrhea/ Motion Sickness;B. Bacterial infections of Respiratory (pneumonia/ Flue, cough, sore throat);D. Food poisoning;H. Viral fever;K. Gonorrhoea;N. Heat stroke	A. Enter toxigenic E. coli (ETEC)	B. Start treatment immediately with lope amide whilst drinking plenty of fluids.	A. Oral rehydration sachets/tablets;B. Small range of bandages, dressings and tapes;C. Antidiarrheal agent;D. Sunscreen /Hats/caps;E. Insect repellent;F. Face masks;G. Paracetamol or aspirin tablets;H. Iodine solution;L. Metoclopramide tablets;O. Salbutamol inhaler;P. Antihistamine tablets	A. Influenza	A. Yes	A. Yes	A. Yes	A. Yes	A. Yes	A. Yes	C. I donâ€™t know	A. Yes	A. Yes	B. No	B. No	A. Yes	A. Yes	A. Yes	A. Yes	A. OTC analgesics;B. Lozenges;C. ORS;F. Face masks;G. Hand hygiene
A. Male	C. 31-35	C. 11-15 years	B. Bachelor BPharm	B. Egypt	A. Rural	A. Yes	A. Yes	B. Everyday	A. Diarrhea/ Motion Sickness;B. Bacterial infections of Respiratory (pneumonia/ Flue, cough, sore throat);C. Gastro intestinal disease	B. Giardia intestinalis	A. No active treatment, just maintain hydration using Gastrolyte Â® and allow the diarrhea to take its course.	A. Oral rehydration sachets/tablets;D. Sunscreen /Hats/caps;F. Face masks;G. Paracetamol or aspirin tablets	A. Influenza	A. Yes	A. Yes	A. Yes	A. Yes	A. Yes	C. I donâ€™t know	C. I donâ€™t know	A. Yes	A. Yes	Yes	B. No	A. Yes	A. Yes	A. Yes	A. Yes	A. OTC analgesics;B. Lozenges;C. ORS;F. Face masks;G. Hand hygiene
A. Male	B. 26-30	A. 0-5 years	C. PharmD (Doctor of Pharmacy)	A. Saudi Arabia	B. Urban	B. No	B. No	D. Less than 1 hour per week	B. Bacterial infections of Respiratory (pneumonia/ Flue, cough, sore throat);H. Viral fever;N. Heat stroke	C. Salmonella	A. No active treatment, just maintain hydration using Gastrolyte Â® and allow the diarrhea to take its course.	A. Oral rehydration sachets/tablets;D. Sunscreen /Hats/caps;E. Insect repellent;F. Face masks	A. Influenza	A. Yes	A. Yes	B. No	A. Yes	A. Yes	B. No	A. Yes	A. Yes	A. Yes	B. No	B. No	A. Yes	A. Yes	A. Yes	A. Yes	A. OTC analgesics;B. Lozenges;C. ORS;F. Face masks;G. Hand hygiene;H. Antibiotics
B. Female	A. 21-25	A. 0-5 years	B. Bachelor BPharm	A. Saudi Arabia	A. Rural	A. Yes	A. Yes	A. Less than one hour per day	A. Diarrhea/ Motion Sickness;B. Bacterial infections of Respiratory (pneumonia/ Flue, cough, sore throat);C. Gastro intestinal disease;D. Food poisoning;N. Heat stroke	A. Enter toxigenic E. coli (ETEC)	B. Start treatment immediately with lope amide whilst drinking plenty of fluids.	A. Oral rehydration sachets/tablets;B. Small range of bandages, dressings and tapes;C. Antidiarrheal agent;D. Sunscreen /Hats/caps;E. Insect repellent;F. Face masks;G. Paracetamol or aspirin tablets;H. Iodine solution;I. Appropriate antimalarial;L. Metoclopramide tablets;M. Antiseptic cream;N. Sharps kit;O. Salbutamol inhaler;P. Antihistamine tablets	F. Hepatitis A	A. Yes	A. Yes	A. Yes	A. Yes	A. Yes	A. Yes	A. Yes	A. Yes	A. Yes	C. I donâ€™t know	C. I donâ€™t know	A. Yes	A. Yes	A. Yes	A. Yes	A. OTC analgesics;B. Lozenges;C. ORS;F. Face masks;G. Hand hygiene
A. Male	B. 26-30	A. 0-5 years	B. Bachelor BPharm	B. Egypt	B. Urban	A. Yes	B. No	F. Less than 1 hour in a month	0. I donâ€™t know	A. Enter toxigenic E. coli (ETEC)	B. Start treatment immediately with lope amide whilst drinking plenty of fluids.	A. Oral rehydration sachets/tablets	A. Influenza	A. Yes	A. Yes	A. Yes	A. Yes	A. Yes	B. No	A. Yes	A. Yes	A. Yes	Yes	B. No	B. No	A. Yes	A. Yes	A. Yes	A. OTC analgesics;B. Lozenges;F. Face masks;G. Hand hygiene
A. Male	C. 31-35	C. 11-15 years	B. Bachelor BPharm	B. Egypt	A. Rural	A. Yes	A. Yes	B. Everyday	A. Diarrhea/ Motion Sickness;C. Gastro intestinal disease	B. Giardia intestinalis	B. Start treatment immediately with lope amide whilst drinking plenty of fluids.	A. Oral rehydration sachets/tablets;B. Small range of bandages, dressings and tapes	A. Influenza	A. Yes	A. Yes	A. Yes	A. Yes	A. Yes	A. Yes	A. Yes	A. Yes	A. Yes	Yes	A. Yes	B. No	A. Yes	A. Yes	A. Yes	B. Lozenges;F. Face masks;G. Hand hygiene
A. Male	C. 31-35	C. 11-15 years	B. Bachelor BPharm	B. Egypt	A. Rural	A. Yes	B. No	A. Less than one hour per day	A. Diarrhea/ Motion Sickness;B. Bacterial infections of Respiratory (pneumonia/ Flue, cough, sore throat);N. Heat stroke	B. Giardia intestinalis	B. Start treatment immediately with lope amide whilst drinking plenty of fluids.	A. Oral rehydration sachets/tablets;C. Antidiarrheal agent;D. Sunscreen /Hats/caps;G. Paracetamol or aspirin tablets	G. Meningococcal Meningitis	A. Yes	A. Yes	A. Yes	A. Yes	A. Yes	A. Yes	A. Yes	A. Yes	A. Yes	C. I donâ€™t know	B. No	A. Yes	A. Yes	A. Yes	C. I donâ€™t know	A. OTC analgesics;B. Lozenges;C. ORS;F. Face masks;G. Hand hygiene
A. Male	C. 31-35	C. 11-15 years	B. Bachelor BPharm	B. Egypt	B. Urban	A. Yes	B. No	C. More than one hour per day	D. Food poisoning	E. Campylobacter pylori	A. No active treatment, just maintain hydration using Gastrolyte Â® and allow the diarrhea to take its course.	B. Small range of bandages, dressings and tapes	C. Polio	A. Yes	B. No	C. I donâ€™t know	A. Yes	B. No	C. I donâ€™t know	A. Yes	B. No	C. I donâ€™t know	Yes	B. No	C. I donâ€™t know	A. Yes	B. No	C. I donâ€™t know	D. Ciprofloxacin
A. Male	E. >41	D. >15	D. Postgraduate studies (masterâ€™s degree or PhD)	E. India	B. Urban	A. Yes	A. Yes	B. Everyday	A. Diarrhea/ Motion Sickness;B. Bacterial infections of Respiratory (pneumonia/ Flue, cough, sore throat);C. Gastro intestinal disease	A. Enter toxigenic E. coli (ETEC)	D.Start treatment immediately with one dose of norfloxacin 800 mg whilst drinking plenty of fluids	A. Oral rehydration sachets/tablets;B. Small range of bandages, dressings and tapes;C. Antidiarrheal agent;D. Sunscreen /Hats/caps;E. Insect repellent;F. Face masks;G. Paracetamol or aspirin tablets;K. Broad spectrum antibiotic	A. Influenza	A. Yes	A. Yes	A. Yes	A. Yes	A. Yes	A. Yes	A. Yes	A. Yes	A. Yes	Yes	A. Yes	A. Yes	A. Yes	A. Yes	A. Yes	A. OTC analgesics;B. Lozenges;C. ORS;F. Face masks;G. Hand hygiene;H. Antibiotics
A. Male	C. 31-35	C. 11-15 years	D. Postgraduate studies (masterâ€™s degree or PhD)	F. Other countryâ€¦â€¦â€¦â€¦â€¦â€¦	A. Rural	A. Yes	A. Yes	A. Less than one hour per day	A. Diarrhea/ Motion Sickness;B. Bacterial infections of Respiratory (pneumonia/ Flue, cough, sore throat);H. Viral fever	A. Enter toxigenic E. coli (ETEC)	B. Start treatment immediately with lope amide whilst drinking plenty of fluids.	A. Oral rehydration sachets/tablets;B. Small range of bandages, dressings and tapes;C. Antidiarrheal agent;E. Insect repellent;F. Face masks;G. Paracetamol or aspirin tablets;L. Metoclopramide tablets;M. Antiseptic cream;P. Antihistamine tablets	H. Yellow fever or viral fever	A. Yes	A. Yes	B. No	A. Yes	C. I donâ€™t know	A. Yes	A. Yes	A. Yes	A. Yes	Yes	B. No	A. Yes	A. Yes	A. Yes	A. Yes	A. OTC analgesics;B. Lozenges;C. ORS;F. Face masks;G. Hand hygiene
A. Male	C. 31-35	C. 11-15 years	B. Bachelor BPharm	B. Egypt	B. Urban	A. Yes	A. Yes	F. Less than 1 hour in a month	A. Diarrhea/ Motion Sickness;B. Bacterial infections of Respiratory (pneumonia/ Flue, cough, sore throat);C. Gastro intestinal disease;D. Food poisoning;N. Heat stroke	A. Enter toxigenic E. coli (ETEC)	B. Start treatment immediately with lope amide whilst drinking plenty of fluids.	A. Oral rehydration sachets/tablets;B. Small range of bandages, dressings and tapes;C. Antidiarrheal agent;D. Sunscreen /Hats/caps;G. Paracetamol or aspirin tablets;P. Antihistamine tablets	G. Meningococcal Meningitis	A. Yes	A. Yes	B. No	A. Yes	C. I donâ€™t know	A. Yes	C. I donâ€™t know	C. I donâ€™t know	A. Yes	B. No	B. No	A. Yes	A. Yes	A. Yes	A. Yes	A. OTC analgesics;C. ORS;G. Hand hygiene;H. Antibiotics
A. Male	C. 31-35	C. 11-15 years	B. Bachelor BPharm	B. Egypt	B. Urban	A. Yes	B. No	D. Less than 1 hour per week	B. Bacterial infections of Respiratory (pneumonia/ Flue, cough, sore throat);C. Gastro intestinal disease;N. Heat stroke	A. Enter toxigenic E. coli (ETEC)	A. No active treatment, just maintain hydration using Gastrolyte Â® and allow the diarrhea to take its course.	A. Oral rehydration sachets/tablets;B. Small range of bandages, dressings and tapes;D. Sunscreen /Hats/caps;E. Insect repellent;F. Face masks;G. Paracetamol or aspirin tablets;H. Iodine solution	A. Influenza	B. No	A. Yes	B. No	A. Yes	A. Yes	B. No	C. I donâ€™t know	C. I donâ€™t know	A. Yes	B. No	B. No	A. Yes	A. Yes	C. I donâ€™t know	B. No	A. OTC analgesics;B. Lozenges;C. ORS
A. Male	D. 36-40	C. 11-15 years	B. Bachelor BPharm	B. Egypt	B. Urban	A. Yes	B. No	D. Less than 1 hour per week	A. Diarrhea/ Motion Sickness;B. Bacterial infections of Respiratory (pneumonia/ Flue, cough, sore throat)	B. Giardia intestinalis	E. Start treatment immediately with one dose of doxycycline 200 mg plus loperamide whilst drinking plenty of fluids	A. Oral rehydration sachets/tablets;B. Small range of bandages, dressings and tapes	A. Influenza	A. Yes	A. Yes	A. Yes	A. Yes	A. Yes	A. Yes	A. Yes	A. Yes	A. Yes	Yes	A. Yes	A. Yes	A. Yes	A. Yes	A. Yes	A. OTC analgesics
A. Male	D. 36-40	D. >15	B. Bachelor BPharm	B. Egypt	A. Rural	A. Yes	A. Yes	B. Everyday	A. Diarrhea/ Motion Sickness;B. Bacterial infections of Respiratory (pneumonia/ Flue, cough, sore throat);C. Gastro intestinal disease;D. Food poisoning;M. Heat hyperpyrexia	B. Giardia intestinalis	A. No active treatment, just maintain hydration using Gastrolyte Â® and allow the diarrhea to take its course.	A. Oral rehydration sachets/tablets	G. Meningococcal Meningitis	A. Yes	A. Yes	B. No	A. Yes	A. Yes	A. Yes	A. Yes	C. I donâ€™t know	B. No	B. No	B. No	C. I donâ€™t know	A. Yes	A. Yes	A. Yes	A. OTC analgesics;B. Lozenges;C. ORS;F. Face masks;G. Hand hygiene
A. Male	E. >41	D. >15	B. Bachelor BPharm	C. Yemen	A. Rural	B. No	B. No	G. I did not provided travel advise	D. Food poisoning	B. Giardia intestinalis	B. Start treatment immediately with lope amide whilst drinking plenty of fluids.	D. Sunscreen /Hats/caps	A. Influenza	A. Yes	A. Yes		A. Yes	A. Yes	A. Yes	A. Yes	B. No	B. No	B. No	A. Yes	A. Yes	A. Yes	A. Yes	A. Yes	A. OTC analgesics
A. Male	D. 36-40	C. 11-15 years	B. Bachelor BPharm	B. Egypt	A. Rural	A. Yes	A. Yes	A. Less than one hour per day	A. Diarrhea/ Motion Sickness;B. Bacterial infections of Respiratory (pneumonia/ Flue, cough, sore throat)		A. No active treatment, just maintain hydration using Gastrolyte Â® and allow the diarrhea to take its course.	A. Oral rehydration sachets/tablets;D. Sunscreen /Hats/caps;E. Insect repellent;F. Face masks;L. Metoclopramide tablets;P. Antihistamine tablets	A. Influenza	A. Yes	A. Yes	B. No	A. Yes	A. Yes	A. Yes	C. I donâ€™t know	A. Yes	A. Yes	Yes	B. No	A. Yes	A. Yes	A. Yes	A. Yes	A. OTC analgesics;B. Lozenges;C. ORS;F. Face masks;G. Hand hygiene
A. Male	C. 31-35	C. 11-15 years	B. Bachelor BPharm	B. Egypt	B. Urban	A. Yes	A. Yes	B. Everyday	A. Diarrhea/ Motion Sickness;B. Bacterial infections of Respiratory (pneumonia/ Flue, cough, sore throat);D. Food poisoning;H. Viral fever;M. Heat hyperpyrexia	A. Enter toxigenic E. coli (ETEC)	C. Start treatment immediately with one dose of norfloxacin 800 mg plus loperamide whilst drinking plenty of fluids.	B. Small range of bandages, dressings and tapes;C. Antidiarrheal agent;E. Insect repellent;F. Face masks;G. Paracetamol or aspirin tablets;M. Antiseptic cream;P. Antihistamine tablets	A. Influenza	A. Yes	A. Yes	B. No	A. Yes	A. Yes	C. I donâ€™t know	C. I donâ€™t know	A. Yes	A. Yes	C. I donâ€™t know	B. No	C. I donâ€™t know	A. Yes	A. Yes	A. Yes	A. OTC analgesics;B. Lozenges;C. ORS;F. Face masks;G. Hand hygiene
A. Male	E. >41	D. >15	B. Bachelor BPharm	B. Egypt	A. Rural	B. No	B. No	G. I did not provided travel advise	A. Diarrhea/ Motion Sickness	A. Enter toxigenic E. coli (ETEC)	A. No active treatment, just maintain hydration using Gastrolyte Â® and allow the diarrhea to take its course.	A. Oral rehydration sachets/tablets	A. Influenza	A. Yes	A. Yes	B. No	A. Yes	B. No	B. No	C. I donâ€™t know	C. I donâ€™t know	A. Yes	B. No	B. No	A. Yes	A. Yes	A. Yes	A. Yes	A. OTC analgesics;B. Lozenges;C. ORS;E. Antimalarial drugs;F. Face masks;G. Hand hygiene
A. Male	D. 36-40	C. 11-15 years	B. Bachelor BPharm	B. Egypt	A. Rural	B. No	A. Yes	A. Less than one hour per day	A. Diarrhea/ Motion Sickness;D. Food poisoning	D. Rotaviruses	A. No active treatment, just maintain hydration using Gastrolyte Â® and allow the diarrhea to take its course.	A. Oral rehydration sachets/tablets	A. Influenza	A. Yes	A. Yes	A. Yes	A. Yes	A. Yes	A. Yes	C. I donâ€™t know	A. Yes	A. Yes	Yes	A. Yes	A. Yes	A. Yes	A. Yes	A. Yes	A. OTC analgesics;B. Lozenges;C. ORS
A. Male	B. 26-30	B. 6-10 years	B. Bachelor BPharm	B. Egypt	B. Urban	B. No	B. No	G. I did not provided travel advise	A. Diarrhea/ Motion Sickness;B. Bacterial infections of Respiratory (pneumonia/ Flue, cough, sore throat);C. Gastro intestinal disease;H. Viral fever;M. Heat hyperpyrexia;N. Heat stroke	A. Enter toxigenic E. coli (ETEC)	A. No active treatment, just maintain hydration using Gastrolyte Â® and allow the diarrhea to take its course.	A. Oral rehydration sachets/tablets;B. Small range of bandages, dressings and tapes;C. Antidiarrheal agent;D. Sunscreen /Hats/caps;E. Insect repellent;F. Face masks;G. Paracetamol or aspirin tablets;L. Metoclopramide tablets	G. Meningococcal Meningitis	A. Yes	A. Yes	B. No	A. Yes	B. No	B. No	A. Yes	A. Yes	A. Yes	B. No	B. No	A. Yes	A. Yes	A. Yes	A. Yes	A. OTC analgesics;B. Lozenges;C. ORS;F. Face masks;G. Hand hygiene
A. Male	C. 31-35	C. 11-15 years	B. Bachelor BPharm	B. Egypt	B. Urban	C. I donâ€™t know	A. Yes	F. Less than 1 hour in a month	B. Bacterial infections of Respiratory (pneumonia/ Flue, cough, sore throat);C. Gastro intestinal disease;M. Heat hyperpyrexia	A. Enter toxigenic E. coli (ETEC)	B. Start treatment immediately with lope amide whilst drinking plenty of fluids.	A. Oral rehydration sachets/tablets;C. Antidiarrheal agent;D. Sunscreen /Hats/caps;F. Face masks	A. Influenza	A. Yes	A. Yes	A. Yes	A. Yes	C. I donâ€™t know	C. I donâ€™t know	A. Yes	A. Yes	A. Yes	C. I donâ€™t know	C. I donâ€™t know	A. Yes	A. Yes	A. Yes	C. I donâ€™t know	A. OTC analgesics;B. Lozenges;C. ORS;F. Face masks;G. Hand hygiene
A. Male	C. 31-35	C. 11-15 years	B. Bachelor BPharm	B. Egypt	A. Rural	A. Yes	A. Yes	B. Everyday	B. Bacterial infections of Respiratory (pneumonia/ Flue, cough, sore throat);C. Gastro intestinal disease	A. Enter toxigenic E. coli (ETEC)	A. No active treatment, just maintain hydration using Gastrolyte Â® and allow the diarrhea to take its course.	A. Oral rehydration sachets/tablets;D. Sunscreen /Hats/caps;E. Insect repellent;F. Face masks;G. Paracetamol or aspirin tablets;P. Antihistamine tablets	A. Influenza	A. Yes	A. Yes	B. No	A. Yes	A. Yes	B. No	A. Yes	A. Yes	A. Yes	Yes	B. No	A. Yes	A. Yes	A. Yes	B. No	A. OTC analgesics;B. Lozenges;C. ORS;F. Face masks;G. Hand hygiene
A. Male	D. 36-40	C. 11-15 years	B. Bachelor BPharm	B. Egypt	A. Rural	A. Yes	A. Yes	E. More than one hour per week	A. Diarrhea/ Motion Sickness;B. Bacterial infections of Respiratory (pneumonia/ Flue, cough, sore throat);C. Gastro intestinal disease	A. Enter toxigenic E. coli (ETEC)	B. Start treatment immediately with lope amide whilst drinking plenty of fluids.	A. Oral rehydration sachets/tablets;B. Small range of bandages, dressings and tapes;C. Antidiarrheal agent;D. Sunscreen /Hats/caps;E. Insect repellent;F. Face masks;G. Paracetamol or aspirin tablets;H. Iodine solution	A. Influenza	A. Yes	A. Yes	A. Yes	A. Yes	A. Yes	B. No	B. No	A. Yes	A. Yes	Yes	B. No	A. Yes	A. Yes	A. Yes	A. Yes	A. OTC analgesics;C. ORS
A. Male	D. 36-40	C. 11-15 years	B. Bachelor BPharm	B. Egypt	A. Rural	A. Yes	A. Yes	B. Everyday	B. Bacterial infections of Respiratory (pneumonia/ Flue, cough, sore throat);H. Viral fever	D. Rotaviruses	A. No active treatment, just maintain hydration using Gastrolyte Â® and allow the diarrhea to take its course.	A. Oral rehydration sachets/tablets;B. Small range of bandages, dressings and tapes;C. Antidiarrheal agent;D. Sunscreen /Hats/caps;F. Face masks;G. Paracetamol or aspirin tablets;L. Metoclopramide tablets;M. Antiseptic cream;P. Antihistamine tablets	A. Influenza	A. Yes	A. Yes	B. No	A. Yes	A. Yes	B. No	A. Yes	A. Yes	A. Yes	B. No	B. No	B. No	A. Yes	A. Yes	B. No	A. OTC analgesics;B. Lozenges;C. ORS;F. Face masks
A. Male	C. 31-35	A. 0-5 years	B. Bachelor BPharm	B. Egypt	B. Urban	B. No	B. No	G. I did not provided travel advise	A. Diarrhea/ Motion Sickness;B. Bacterial infections of Respiratory (pneumonia/ Flue, cough, sore throat);D. Food poisoning;N. Heat stroke	C. Salmonella	A. No active treatment, just maintain hydration using Gastrolyte Â® and allow the diarrhea to take its course.	A. Oral rehydration sachets/tablets;B. Small range of bandages, dressings and tapes;D. Sunscreen /Hats/caps;E. Insect repellent;F. Face masks;G. Paracetamol or aspirin tablets;L. Metoclopramide tablets;M. Antiseptic cream;P. Antihistamine tablets	A. Influenza	A. Yes	A. Yes	B. No	A. Yes	C. I donâ€™t know	C. I donâ€™t know	C. I donâ€™t know	A. Yes	A. Yes	Yes	B. No	A. Yes	A. Yes	A. Yes	B. No	A. OTC analgesics;B. Lozenges;C. ORS;F. Face masks;G. Hand hygiene
A. Male	B. 26-30	B. 6-10 years	B. Bachelor BPharm	B. Egypt	A. Rural	A. Yes	B. No	A. Less than one hour per day	0. I donâ€™t know	A. Enter toxigenic E. coli (ETEC)	A. No active treatment, just maintain hydration using Gastrolyte Â® and allow the diarrhea to take its course.	A. Oral rehydration sachets/tablets;B. Small range of bandages, dressings and tapes;D. Sunscreen /Hats/caps	F. Hepatitis A	C. I donâ€™t know	C. I donâ€™t know	C. I donâ€™t know	C. I donâ€™t know	C. I donâ€™t know	C. I donâ€™t know	C. I donâ€™t know	C. I donâ€™t know	C. I donâ€™t know	C. I donâ€™t know	C. I donâ€™t know	C. I donâ€™t know	C. I donâ€™t know	C. I donâ€™t know	C. I donâ€™t know	A. OTC analgesics;B. Lozenges;C. ORS;D. Ciprofloxacin;E. Antimalarial drugs;F. Face masks;G. Hand hygiene;H. Antibiotics
A. Male	D. 36-40	C. 11-15 years	B. Bachelor BPharm	B. Egypt	A. Rural	A. Yes	A. Yes	E. More than one hour per week	A. Diarrhea/ Motion Sickness;B. Bacterial infections of Respiratory (pneumonia/ Flue, cough, sore throat)	A. Enter toxigenic E. coli (ETEC)	A. No active treatment, just maintain hydration using Gastrolyte Â® and allow the diarrhea to take its course.	A. Oral rehydration sachets/tablets;B. Small range of bandages, dressings and tapes;D. Sunscreen /Hats/caps;E. Insect repellent;F. Face masks	A. Influenza	A. Yes	A. Yes	B. No	A. Yes	A. Yes	A. Yes	B. No	C. I donâ€™t know	A. Yes	B. No	B. No	A. Yes	A. Yes	A. Yes	A. Yes	A. OTC analgesics;B. Lozenges;C. ORS;F. Face masks;G. Hand hygiene
A. Male	C. 31-35	B. 6-10 years	B. Bachelor BPharm	B. Egypt	B. Urban	A. Yes	A. Yes	C. More than one hour per day	B. Bacterial infections of Respiratory (pneumonia/ Flue, cough, sore throat)	D. Rotaviruses	B. Start treatment immediately with lope amide whilst drinking plenty of fluids.	A. Oral rehydration sachets/tablets	A. Influenza	A. Yes	A. Yes	A. Yes	A. Yes	A. Yes	A. Yes	C. I donâ€™t know	A. Yes	A. Yes	C. I donâ€™t know	A. Yes	A. Yes	A. Yes	A. Yes	A. Yes	A. OTC analgesics;B. Lozenges;C. ORS;F. Face masks;G. Hand hygiene
A. Male	C. 31-35	B. 6-10 years	B. Bachelor BPharm	B. Egypt	B. Urban	A. Yes	A. Yes	F. Less than 1 hour in a month	A. Diarrhea/ Motion Sickness;C. Gastro intestinal disease;M. Heat hyperpyrexia	A. Enter toxigenic E. coli (ETEC)	A. No active treatment, just maintain hydration using Gastrolyte Â® and allow the diarrhea to take its course.	A. Oral rehydration sachets/tablets;B. Small range of bandages, dressings and tapes;G. Paracetamol or aspirin tablets;P. Antihistamine tablets	A. Influenza	A. Yes	A. Yes	B. No	A. Yes	B. No	A. Yes	B. No	C. I donâ€™t know	A. Yes	Yes	B. No	A. Yes	A. Yes	A. Yes	A. Yes	A. OTC analgesics;B. Lozenges;C. ORS;F. Face masks;G. Hand hygiene
A. Male	E. >41	D. >15	B. Bachelor BPharm	F. Other countryâ€¦â€¦â€¦â€¦â€¦â€¦	B. Urban	C. I donâ€™t know	A. Yes	F. Less than 1 hour in a month	B. Bacterial infections of Respiratory (pneumonia/ Flue, cough, sore throat)	C. Salmonella	A. No active treatment, just maintain hydration using Gastrolyte Â® and allow the diarrhea to take its course.	A. Oral rehydration sachets/tablets	F. Hepatitis A	A. Yes	B. No	B. No	B. No	B. No	A. Yes	B. No	B. No	B. No	B. No	B. No	B. No	B. No	B. No	B. No	D. Ciprofloxacin
B. Female	B. 26-30	A. 0-5 years	B. Bachelor BPharm	A. Saudi Arabia	A. Rural	A. Yes	A. Yes	B. Everyday	A. Diarrhea/ Motion Sickness;B. Bacterial infections of Respiratory (pneumonia/ Flue, cough, sore throat);C. Gastro intestinal disease;N. Heat stroke	C. Salmonella	A. No active treatment, just maintain hydration using Gastrolyte Â® and allow the diarrhea to take its course.	A. Oral rehydration sachets/tablets;B. Small range of bandages, dressings and tapes;D. Sunscreen /Hats/caps;G. Paracetamol or aspirin tablets;H. Iodine solution;K. Broad spectrum antibiotic;N. Sharps kit;O. Salbutamol inhaler;P. Antihistamine tablets	H. Yellow fever or viral fever	A. Yes	A. Yes	A. Yes	A. Yes	A. Yes	A. Yes	B. No	A. Yes	B. No	B. No	B. No	C. I donâ€™t know	A. Yes	A. Yes	B. No	A. OTC analgesics;B. Lozenges;C. ORS;F. Face masks;G. Hand hygiene
B. Female	B. 26-30	A. 0-5 years	B. Bachelor BPharm	A. Saudi Arabia	B. Urban	A. Yes	B. No	A. Less than one hour per day	B. Bacterial infections of Respiratory (pneumonia/ Flue, cough, sore throat)	D. Rotaviruses	B. Start treatment immediately with lope amide whilst drinking plenty of fluids.	A. Oral rehydration sachets/tablets	A. Influenza	A. Yes	A. Yes	B. No	A. Yes	A. Yes	B. No	A. Yes	C. I donâ€™t know	A. Yes	C. I donâ€™t know	B. No	A. Yes	A. Yes	A. Yes	C. I donâ€™t know	A. OTC analgesics;B. Lozenges;C. ORS;F. Face masks;G. Hand hygiene
A. Male	C. 31-35	B. 6-10 years	C. PharmD (Doctor of Pharmacy)	F. Other countryâ€¦â€¦â€¦â€¦â€¦â€¦	A. Rural	B. No	A. Yes	F. Less than 1 hour in a month	A. Diarrhea/ Motion Sickness;B. Bacterial infections of Respiratory (pneumonia/ Flue, cough, sore throat);C. Gastro intestinal disease	C. Salmonella	E. Start treatment immediately with one dose of doxycycline 200 mg plus loperamide whilst drinking plenty of fluids	B. Small range of bandages, dressings and tapes;C. Antidiarrheal agent;D. Sunscreen /Hats/caps;F. Face masks;G. Paracetamol or aspirin tablets;O. Salbutamol inhaler;P. Antihistamine tablets	H. Yellow fever or viral fever	A. Yes	A. Yes	A. Yes	A. Yes	C. I donâ€™t know	C. I donâ€™t know	C. I donâ€™t know	A. Yes	A. Yes	Yes	A. Yes	C. I donâ€™t know	A. Yes	A. Yes	C. I donâ€™t know	A. OTC analgesics;B. Lozenges;C. ORS;F. Face masks;G. Hand hygiene
A. Male	C. 31-35	B. 6-10 years	B. Bachelor BPharm	B. Egypt	A. Rural	A. Yes	A. Yes	C. More than one hour per day	A. Diarrhea/ Motion Sickness;B. Bacterial infections of Respiratory (pneumonia/ Flue, cough, sore throat);N. Heat stroke	D. Rotaviruses	B. Start treatment immediately with lope amide whilst drinking plenty of fluids.	A. Oral rehydration sachets/tablets;D. Sunscreen /Hats/caps;F. Face masks;G. Paracetamol or aspirin tablets;H. Iodine solution	A. Influenza	A. Yes	A. Yes	A. Yes	A. Yes	A. Yes	B. No	A. Yes	A. Yes	A. Yes	B. No	A. Yes	A. Yes	A. Yes	A. Yes	A. Yes	A. OTC analgesics;B. Lozenges;C. ORS;F. Face masks;G. Hand hygiene
A. Male	C. 31-35	B. 6-10 years	B. Bachelor BPharm	A. Saudi Arabia	B. Urban	B. No	A. Yes	A. Less than one hour per day	B. Bacterial infections of Respiratory (pneumonia/ Flue, cough, sore throat)	A. Enter toxigenic E. coli (ETEC)	A. No active treatment, just maintain hydration using Gastrolyte Â® and allow the diarrhea to take its course.	A. Oral rehydration sachets/tablets	A. Influenza	A. Yes	A. Yes	B. No	A. Yes	B. No	B. No	A. Yes	B. No	A. Yes	B. No	B. No	A. Yes	A. Yes	A. Yes	B. No	A. OTC analgesics
A. Male	E. >41	D. >15	B. Bachelor BPharm	C. Yemen	A. Rural	B. No	B. No	A. Less than one hour per day	F. Hepatitis A	D. Rotaviruses	C. Start treatment immediately with one dose of norfloxacin 800 mg plus loperamide whilst drinking plenty of fluids.	H. Iodine solution	F. Hepatitis A	B. No	C. I donâ€™t know	A. Yes	B. No	A. Yes	B. No	C. I donâ€™t know	B. No	A. Yes	C. I donâ€™t know	B. No	A. Yes	B. No	A. Yes	A. Yes	C. ORS
A. Male	C. 31-35	C. 11-15 years	B. Bachelor BPharm	B. Egypt	B. Urban	A. Yes	A. Yes	D. Less than 1 hour per week	A. Diarrhea/ Motion Sickness;B. Bacterial infections of Respiratory (pneumonia/ Flue, cough, sore throat);C. Gastro intestinal disease;D. Food poisoning;H. Viral fever	A. Enter toxigenic E. coli (ETEC)	A. No active treatment, just maintain hydration using Gastrolyte Â® and allow the diarrhea to take its course.	A. Oral rehydration sachets/tablets;B. Small range of bandages, dressings and tapes;C. Antidiarrheal agent;D. Sunscreen /Hats/caps;F. Face masks;G. Paracetamol or aspirin tablets;L. Metoclopramide tablets;M. Antiseptic cream;O. Salbutamol inhaler;P. Antihistamine tablets	G. Meningococcal Meningitis	A. Yes	A. Yes	B. No	A. Yes	A. Yes	B. No	C. I donâ€™t know	B. No	A. Yes	Yes	B. No	B. No	A. Yes	A. Yes	B. No	A. OTC analgesics;B. Lozenges;C. ORS;F. Face masks;G. Hand hygiene
A. Male	C. 31-35	B. 6-10 years	B. Bachelor BPharm	B. Egypt	A. Rural	B. No	B. No	G. I did not provided travel advise	B. Bacterial infections of Respiratory (pneumonia/ Flue, cough, sore throat)			A. Oral rehydration sachets/tablets;D. Sunscreen /Hats/caps;F. Face masks;G. Paracetamol or aspirin tablets;L. Metoclopramide tablets;P. Antihistamine tablets	A. Influenza	C. I donâ€™t know	A. Yes	B. No	A. Yes	B. No	A. Yes	A. Yes	B. No	A. Yes	B. No	B. No	A. Yes	A. Yes	A. Yes	B. No	A. OTC analgesics;B. Lozenges
A. Male	B. 26-30	A. 0-5 years	B. Bachelor BPharm	B. Egypt	B. Urban	C. I donâ€™t know	B. No	G. I did not provided travel advise	A. Diarrhea/ Motion Sickness;B. Bacterial infections of Respiratory (pneumonia/ Flue, cough, sore throat);D. Food poisoning	B. Giardia intestinalis	E. Start treatment immediately with one dose of doxycycline 200 mg plus loperamide whilst drinking plenty of fluids	A. Oral rehydration sachets/tablets;B. Small range of bandages, dressings and tapes;D. Sunscreen /Hats/caps;E. Insect repellent;F. Face masks;G. Paracetamol or aspirin tablets;H. Iodine solution;L. Metoclopramide tablets;M. Antiseptic cream;P. Antihistamine tablets	G. Meningococcal Meningitis	A. Yes	A. Yes	A. Yes	A. Yes	A. Yes	C. I donâ€™t know	A. Yes	B. No	A. Yes	Yes	B. No	A. Yes	A. Yes	A. Yes	A. Yes	A. OTC analgesics;B. Lozenges;C. ORS;F. Face masks;G. Hand hygiene
A. Male	B. 26-30	A. 0-5 years	B. Bachelor BPharm	B. Egypt	A. Rural	A. Yes	B. No	F. Less than 1 hour in a month	0. I donâ€™t know	A. Enter toxigenic E. coli (ETEC)	E. Start treatment immediately with one dose of doxycycline 200 mg plus loperamide whilst drinking plenty of fluids	A. Oral rehydration sachets/tablets;B. Small range of bandages, dressings and tapes;C. Antidiarrheal agent;D. Sunscreen /Hats/caps;F. Face masks;G. Paracetamol or aspirin tablets;K. Broad spectrum antibiotic;M. Antiseptic cream;P. Antihistamine tablets	C. Polio	A. Yes	A. Yes							A. Yes		A. Yes			A. Yes	A. Yes	A. OTC analgesics;B. Lozenges;F. Face masks;G. Hand hygiene;H. Antibiotics
A. Male	D. 36-40	B. 6-10 years	B. Bachelor BPharm	C. Yemen	A. Rural	C. I donâ€™t know	A. Yes	G. I did not provided travel advise	C. Gastro intestinal disease;D. Food poisoning	B. Giardia intestinalis	B. Start treatment immediately with lope amide whilst drinking plenty of fluids.	C. Antidiarrheal agent	A. Influenza	A. Yes	A. Yes	C. I donâ€™t know	A. Yes	C. I donâ€™t know	C. I donâ€™t know	C. I donâ€™t know	C. I donâ€™t know	A. Yes	Yes	C. I donâ€™t know	C. I donâ€™t know	C. I donâ€™t know	C. I donâ€™t know	C. I donâ€™t know	A. OTC analgesics;B. Lozenges;F. Face masks
A. Male	C. 31-35	B. 6-10 years	B. Bachelor BPharm	B. Egypt	B. Urban	A. Yes	A. Yes	B. Everyday	A. Diarrhea/ Motion Sickness;B. Bacterial infections of Respiratory (pneumonia/ Flue, cough, sore throat);C. Gastro intestinal disease	D. Rotaviruses	A. No active treatment, just maintain hydration using Gastrolyte Â® and allow the diarrhea to take its course.	A. Oral rehydration sachets/tablets;C. Antidiarrheal agent	A. Influenza	A. Yes	A. Yes	A. Yes	A. Yes	A. Yes	C. I donâ€™t know	A. Yes	A. Yes	A. Yes	C. I donâ€™t know	A. Yes	A. Yes	A. Yes	A. Yes	A. Yes	A. OTC analgesics;B. Lozenges;C. ORS;F. Face masks
A. Male	C. 31-35	B. 6-10 years	B. Bachelor BPharm	B. Egypt	A. Rural	B. No	B. No	G. I did not provided travel advise	B. Bacterial infections of Respiratory (pneumonia/ Flue, cough, sore throat)			A. Oral rehydration sachets/tablets;D. Sunscreen /Hats/caps;F. Face masks;G. Paracetamol or aspirin tablets;L. Metoclopramide tablets;P. Antihistamine tablets	A. Influenza	C. I donâ€™t know	A. Yes	B. No	A. Yes	B. No	A. Yes	A. Yes	B. No	A. Yes	B. No	B. No	A. Yes	A. Yes	A. Yes	B. No	A. OTC analgesics;B. Lozenges
A. Male	B. 26-30	B. 6-10 years	B. Bachelor BPharm	B. Egypt	A. Rural	A. Yes	B. No	A. Less than one hour per day	A. Diarrhea/ Motion Sickness;B. Bacterial infections of Respiratory (pneumonia/ Flue, cough, sore throat)	A. Enter toxigenic E. coli (ETEC)	A. No active treatment, just maintain hydration using Gastrolyte Â® and allow the diarrhea to take its course.	A. Oral rehydration sachets/tablets	A. Influenza	A. Yes	A. Yes	B. No	A. Yes	A. Yes	B. No	A. Yes	B. No	A. Yes	B. No	B. No	A. Yes	A. Yes	A. Yes	B. No	A. OTC analgesics;B. Lozenges;C. ORS;F. Face masks;G. Hand hygiene
A. Male	C. 31-35	C. 11-15 years	B. Bachelor BPharm	B. Egypt	B. Urban	B. No	B. No	C. More than one hour per day	A. Diarrhea/ Motion Sickness;B. Bacterial infections of Respiratory (pneumonia/ Flue, cough, sore throat);C. Gastro intestinal disease;D. Food poisoning	D. Rotaviruses	A. No active treatment, just maintain hydration using Gastrolyte Â® and allow the diarrhea to take its course.	B. Small range of bandages, dressings and tapes	B. Measles	A. Yes	B. No	A. Yes	B. No	B. No	B. No	B. No	B. No	A. Yes	B. No	B. No	A. Yes	A. Yes	A. Yes	A. Yes	A. OTC analgesics;B. Lozenges;C. ORS;F. Face masks;G. Hand hygiene
A. Male	B. 26-30	A. 0-5 years	D. Postgraduate studies (masterâ€™s degree or PhD)	B. Egypt	B. Urban	B. No	B. No	G. I did not provided travel advise	A. Diarrhea/ Motion Sickness;B. Bacterial infections of Respiratory (pneumonia/ Flue, cough, sore throat);C. Gastro intestinal disease	A. Enter toxigenic E. coli (ETEC)	A. No active treatment, just maintain hydration using Gastrolyte Â® and allow the diarrhea to take its course.	A. Oral rehydration sachets/tablets	A. Influenza	A. Yes	A. Yes	B. No	A. Yes	A. Yes	B. No	C. I donâ€™t know	A. Yes	A. Yes	B. No	C. I donâ€™t know	A. Yes	A. Yes	A. Yes	A. Yes	A. OTC analgesics;B. Lozenges;C. ORS;F. Face masks
A. Male	C. 31-35	B. 6-10 years	B. Bachelor BPharm	B. Egypt	A. Rural	B. No	B. No	G. I did not provided travel advise	A. Diarrhea/ Motion Sickness;H. Viral fever;N. Heat stroke	C. Salmonella	A. No active treatment, just maintain hydration using Gastrolyte Â® and allow the diarrhea to take its course.	A. Oral rehydration sachets/tablets	A. Influenza	A. Yes	A. Yes	C. I donâ€™t know	A. Yes	A. Yes	B. No	C. I donâ€™t know	C. I donâ€™t know	A. Yes	C. I donâ€™t know	C. I donâ€™t know	A. Yes	A. Yes	A. Yes	C. I donâ€™t know	A. OTC analgesics;B. Lozenges;C. ORS;F. Face masks;G. Hand hygiene
A. Male	C. 31-35	B. 6-10 years	B. Bachelor BPharm	B. Egypt	A. Rural	A. Yes	B. No	G. I did not provided travel advise	A. Diarrhea/ Motion Sickness;B. Bacterial infections of Respiratory (pneumonia/ Flue, cough, sore throat);C. Gastro intestinal disease	A. Enter toxigenic E. coli (ETEC)	A. No active treatment, just maintain hydration using Gastrolyte Â® and allow the diarrhea to take its course.	A. Oral rehydration sachets/tablets	A. Influenza	A. Yes	A. Yes	B. No	A. Yes	B. No	C. I donâ€™t know	C. I donâ€™t know	C. I donâ€™t know	A. Yes	B. No	B. No	A. Yes	A. Yes	A. Yes	B. No	A. OTC analgesics;B. Lozenges;C. ORS;F. Face masks;G. Hand hygiene
A. Male	B. 26-30	A. 0-5 years	B. Bachelor BPharm	B. Egypt	A. Rural	A. Yes	A. Yes	A. Less than one hour per day	A. Diarrhea/ Motion Sickness	A. Enter toxigenic E. coli (ETEC)	A. No active treatment, just maintain hydration using Gastrolyte Â® and allow the diarrhea to take its course.	A. Oral rehydration sachets/tablets	A. Influenza	C. I donâ€™t know	C. I donâ€™t know	C. I donâ€™t know	C. I donâ€™t know	C. I donâ€™t know	C. I donâ€™t know	C. I donâ€™t know	C. I donâ€™t know	C. I donâ€™t know	C. I donâ€™t know	C. I donâ€™t know	C. I donâ€™t know	C. I donâ€™t know	C. I donâ€™t know	C. I donâ€™t know	E. Antimalarial drugs
B. Female	B. 26-30	A. 0-5 years	C. PharmD (Doctor of Pharmacy)	A. Saudi Arabia	B. Urban	C. I donâ€™t know	A. Yes	A. Less than one hour per day	A. Diarrhea/ Motion Sickness;C. Gastro intestinal disease;D. Food poisoning		A. No active treatment, just maintain hydration using Gastrolyte Â® and allow the diarrhea to take its course.	A. Oral rehydration sachets/tablets	A. Influenza	C. I donâ€™t know	C. I donâ€™t know	C. I donâ€™t know	C. I donâ€™t know	A. Yes	C. I donâ€™t know	C. I donâ€™t know	A. Yes	A. Yes	C. I donâ€™t know	B. No	A. Yes	A. Yes	C. I donâ€™t know	C. I donâ€™t know	A. OTC analgesics;B. Lozenges;C. ORS;D. Ciprofloxacin;F. Face masks;G. Hand hygiene;H. Antibiotics
A. Male	C. 31-35	B. 6-10 years	B. Bachelor BPharm	B. Egypt	B. Urban	B. No	B. No	G. I did not provided travel advise	A. Diarrhea/ Motion Sickness;B. Bacterial infections of Respiratory (pneumonia/ Flue, cough, sore throat);C. Gastro intestinal disease;D. Food poisoning	A. Enter toxigenic E. coli (ETEC)	E. Start treatment immediately with one dose of doxycycline 200 mg plus loperamide whilst drinking plenty of fluids	A. Oral rehydration sachets/tablets	G. Meningococcal Meningitis	A. Yes	A. Yes	C. I donâ€™t know	A. Yes	C. I donâ€™t know	C. I donâ€™t know	C. I donâ€™t know	C. I donâ€™t know	A. Yes	Yes	B. No	C. I donâ€™t know	A. Yes	A. Yes	C. I donâ€™t know	A. OTC analgesics;B. Lozenges;C. ORS;F. Face masks;G. Hand hygiene
A. Male	C. 31-35	B. 6-10 years	B. Bachelor BPharm	B. Egypt	A. Rural	A. Yes	A. Yes	G. I did not provided travel advise	A. Diarrhea/ Motion Sickness;H. Viral fever	C. Salmonella	E. Start treatment immediately with one dose of doxycycline 200 mg plus loperamide whilst drinking plenty of fluids	A. Oral rehydration sachets/tablets;D. Sunscreen /Hats/caps;F. Face masks;M. Antiseptic cream	A. Influenza	A. Yes		B. No	A. Yes	A. Yes	A. Yes	A. Yes	A. Yes	A. Yes	C. I donâ€™t know	B. No	A. Yes	A. Yes	A. Yes	C. I donâ€™t know	A. OTC analgesics;B. Lozenges;G. Hand hygiene
A. Male	D. 36-40	C. 11-15 years	B. Bachelor BPharm	B. Egypt	B. Urban	A. Yes	B. No	G. I did not provided travel advise	C. Gastro intestinal disease;D. Food poisoning;N. Heat stroke	D. Rotaviruses	A. No active treatment, just maintain hydration using Gastrolyte Â® and allow the diarrhea to take its course.	A. Oral rehydration sachets/tablets;D. Sunscreen /Hats/caps;F. Face masks;G. Paracetamol or aspirin tablets	A. Influenza	A. Yes	A. Yes	A. Yes	A. Yes	A. Yes	A. Yes	C. I donâ€™t know	A. Yes	A. Yes	B. No	B. No	A. Yes	A. Yes	A. Yes	A. Yes	A. OTC analgesics;C. ORS;F. Face masks;G. Hand hygiene
A. Male	B. 26-30	B. 6-10 years	B. Bachelor BPharm	B. Egypt	B. Urban	B. No	B. No	G. I did not provided travel advise	A. Diarrhea/ Motion Sickness;B. Bacterial infections of Respiratory (pneumonia/ Flue, cough, sore throat)	A. Enter toxigenic E. coli (ETEC)	A. No active treatment, just maintain hydration using Gastrolyte Â® and allow the diarrhea to take its course.	A. Oral rehydration sachets/tablets;B. Small range of bandages, dressings and tapes	A. Influenza	B. No	B. No	B. No	B. No	B. No	B. No	B. No	B. No	B. No	B. No	B. No	A. Yes	A. Yes	A. Yes	A. Yes	A. OTC analgesics;B. Lozenges;C. ORS
A. Male	B. 26-30	B. 6-10 years	B. Bachelor BPharm	B. Egypt	A. Rural	B. No	A. Yes	G. I did not provided travel advise	A. Diarrhea/ Motion Sickness;B. Bacterial infections of Respiratory (pneumonia/ Flue, cough, sore throat);D. Food poisoning	A. Enter toxigenic E. coli (ETEC)	B. Start treatment immediately with lope amide whilst drinking plenty of fluids.	A. Oral rehydration sachets/tablets;C. Antidiarrheal agent;D. Sunscreen /Hats/caps;F. Face masks;L. Metoclopramide tablets;P. Antihistamine tablets	A. Influenza	A. Yes	A. Yes	A. Yes	A. Yes	A. Yes	B. No	A. Yes	A. Yes	A. Yes	Yes	B. No	A. Yes	A. Yes	A. Yes	B. No	B. Lozenges;C. ORS;F. Face masks;G. Hand hygiene;H. Antibiotics
A. Male	C. 31-35	B. 6-10 years	B. Bachelor BPharm	C. Yemen	B. Urban	C. I donâ€™t know	B. No	G. I did not provided travel advise	A. Diarrhea/ Motion Sickness;B. Bacterial infections of Respiratory (pneumonia/ Flue, cough, sore throat);D. Food poisoning;G. Cholera;H. Viral fever	D. Rotaviruses	D.Start treatment immediately with one dose of norfloxacin 800 mg whilst drinking plenty of fluids	A. Oral rehydration sachets/tablets;B. Small range of bandages, dressings and tapes;D. Sunscreen /Hats/caps;F. Face masks;G. Paracetamol or aspirin tablets;L. Metoclopramide tablets;M. Antiseptic cream;N. Sharps kit;O. Salbutamol inhaler	A. Influenza	A. Yes	A. Yes	B. No	A. Yes	A. Yes	B. No	A. Yes	A. Yes	A. Yes	B. No	B. No	B. No	A. Yes	A. Yes	A. Yes	A. OTC analgesics;B. Lozenges;C. ORS;F. Face masks;G. Hand hygiene
A. Male	B. 26-30	A. 0-5 years	B. Bachelor BPharm	B. Egypt	A. Rural	A. Yes	A. Yes	D. Less than 1 hour per week	A. Diarrhea/ Motion Sickness;B. Bacterial infections of Respiratory (pneumonia/ Flue, cough, sore throat);C. Gastro intestinal disease;N. Heat stroke	D. Rotaviruses	A. No active treatment, just maintain hydration using Gastrolyte Â® and allow the diarrhea to take its course.	A. Oral rehydration sachets/tablets;C. Antidiarrheal agent;F. Face masks;G. Paracetamol or aspirin tablets	G. Meningococcal Meningitis	A. Yes	A. Yes							A. Yes		B. No	A. Yes	A. Yes	A. Yes	B. No	A. OTC analgesics;B. Lozenges;C. ORS;F. Face masks;G. Hand hygiene
A. Male	C. 31-35	A. 0-5 years	B. Bachelor BPharm	B. Egypt	B. Urban	A. Yes	A. Yes	D. Less than 1 hour per week	B. Bacterial infections of Respiratory (pneumonia/ Flue, cough, sore throat);C. Gastro intestinal disease;H. Viral fever	A. Enter toxigenic E. coli (ETEC)	B. Start treatment immediately with lope amide whilst drinking plenty of fluids.	A. Oral rehydration sachets/tablets;C. Antidiarrheal agent;D. Sunscreen /Hats/caps;F. Face masks;G. Paracetamol or aspirin tablets;P. Antihistamine tablets	G. Meningococcal Meningitis	A. Yes	A. Yes	B. No	A. Yes	A. Yes	A. Yes	A. Yes	A. Yes	A. Yes	B. No	B. No	A. Yes	A. Yes	A. Yes	A. Yes	A. OTC analgesics;B. Lozenges;C. ORS;F. Face masks;G. Hand hygiene
A. Male	E. >41	D. >15	C. PharmD (Doctor of Pharmacy)	A. Saudi Arabia	A. Rural	B. No	B. No	A. Less than one hour per day	A. Diarrhea/ Motion Sickness;D. Food poisoning	A. Enter toxigenic E. coli (ETEC)	A. No active treatment, just maintain hydration using Gastrolyte Â® and allow the diarrhea to take its course.	A. Oral rehydration sachets/tablets;B. Small range of bandages, dressings and tapes;C. Antidiarrheal agent;D. Sunscreen /Hats/caps;E. Insect repellent;F. Face masks;G. Paracetamol or aspirin tablets;H. Iodine solution;I. Appropriate antimalarial;M. Antiseptic cream;P. Antihistamine tablets	G. Meningococcal Meningitis	A. Yes	A. Yes	A. Yes	A. Yes	A. Yes	B. No	A. Yes	A. Yes	A. Yes	B. No	B. No	A. Yes	A. Yes	A. Yes	A. Yes	A. OTC analgesics;B. Lozenges;C. ORS;F. Face masks;G. Hand hygiene
A. Male	C. 31-35	C. 11-15 years	B. Bachelor BPharm	B. Egypt	A. Rural	B. No	B. No	C. More than one hour per day	A. Diarrhea/ Motion Sickness;B. Bacterial infections of Respiratory (pneumonia/ Flue, cough, sore throat);C. Gastro intestinal disease	A. Enter toxigenic E. coli (ETEC)	C. Start treatment immediately with one dose of norfloxacin 800 mg plus loperamide whilst drinking plenty of fluids.	A. Oral rehydration sachets/tablets;C. Antidiarrheal agent;D. Sunscreen /Hats/caps;F. Face masks;G. Paracetamol or aspirin tablets;P. Antihistamine tablets	A. Influenza	A. Yes	A. Yes	B. No	A. Yes	A. Yes	A. Yes	A. Yes	A. Yes	B. No	B. No	A. Yes	A. Yes	B. No	A. Yes	A. Yes	A. OTC analgesics;B. Lozenges;C. ORS;F. Face masks;G. Hand hygiene
A. Male	B. 26-30	B. 6-10 years	B. Bachelor BPharm	B. Egypt	B. Urban	A. Yes	B. No	C. More than one hour per day	A. Diarrhea/ Motion Sickness;D. Food poisoning		A. No active treatment, just maintain hydration using Gastrolyte Â® and allow the diarrhea to take its course.	A. Oral rehydration sachets/tablets;D. Sunscreen /Hats/caps;P. Antihistamine tablets	G. Meningococcal Meningitis	A. Yes	A. Yes	B. No	A. Yes	A. Yes	A. Yes	A. Yes	A. Yes	B. No	Yes	B. No	A. Yes	A. Yes	C. I donâ€™t know	C. I donâ€™t know	A. OTC analgesics;B. Lozenges;C. ORS;G. Hand hygiene;H. Antibiotics
A. Male	C. 31-35	C. 11-15 years	B. Bachelor BPharm	B. Egypt	B. Urban	A. Yes	B. No	B. Everyday	A. Diarrhea/ Motion Sickness;E. Malaria/ yethrib fever.	C. Salmonella	C. Start treatment immediately with one dose of norfloxacin 800 mg plus loperamide whilst drinking plenty of fluids.	A. Oral rehydration sachets/tablets;C. Antidiarrheal agent	A. Influenza	A. Yes	A. Yes	B. No	A. Yes	A. Yes	A. Yes	A. Yes	A. Yes	A. Yes	Yes	A. Yes	A. Yes	A. Yes	A. Yes	B. No	A. OTC analgesics;B. Lozenges;F. Face masks;G. Hand hygiene
A. Male	C. 31-35	B. 6-10 years	B. Bachelor BPharm	B. Egypt	B. Urban	A. Yes	B. No	A. Less than one hour per day	B. Bacterial infections of Respiratory (pneumonia/ Flue, cough, sore throat);C. Gastro intestinal disease;D. Food poisoning	A. Enter toxigenic E. coli (ETEC)	A. No active treatment, just maintain hydration using Gastrolyte Â® and allow the diarrhea to take its course.	B. Small range of bandages, dressings and tapes;D. Sunscreen /Hats/caps;H. Iodine solution	A. Influenza	A. Yes	A. Yes	B. No	A. Yes	A. Yes	B. No	A. Yes	A. Yes	A. Yes	C. I donâ€™t know	B. No	A. Yes	A. Yes	A. Yes	A. Yes	A. OTC analgesics;B. Lozenges;C. ORS;F. Face masks;G. Hand hygiene
A. Male	E. >41	D. >15	B. Bachelor BPharm	B. Egypt	A. Rural	A. Yes	A. Yes	D. Less than 1 hour per week	B. Bacterial infections of Respiratory (pneumonia/ Flue, cough, sore throat);H. Viral fever	A. Enter toxigenic E. coli (ETEC)	A. No active treatment, just maintain hydration using Gastrolyte Â® and allow the diarrhea to take its course.	A. Oral rehydration sachets/tablets;D. Sunscreen /Hats/caps;F. Face masks;G. Paracetamol or aspirin tablets	A. Influenza	A. Yes	A. Yes	B. No	A. Yes	A. Yes	B. No	C. I donâ€™t know	A. Yes	A. Yes	B. No	B. No	A. Yes	A. Yes	A. Yes	B. No	A. OTC analgesics;B. Lozenges;G. Hand hygiene
A. Male	C. 31-35	B. 6-10 years	B. Bachelor BPharm	B. Egypt	A. Rural	A. Yes	A. Yes	F. Less than 1 hour in a month	A. Diarrhea/ Motion Sickness;B. Bacterial infections of Respiratory (pneumonia/ Flue, cough, sore throat);C. Gastro intestinal disease;D. Food poisoning;J. Tuberculosis;K. Gonorrhoea;L. Skin milia;N. Heat stroke	A. Enter toxigenic E. coli (ETEC)	A. No active treatment, just maintain hydration using Gastrolyte Â® and allow the diarrhea to take its course.	A. Oral rehydration sachets/tablets;B. Small range of bandages, dressings and tapes;D. Sunscreen /Hats/caps;E. Insect repellent;F. Face masks;G. Paracetamol or aspirin tablets;H. Iodine solution;M. Antiseptic cream;N. Sharps kit	A. Influenza	A. Yes	A. Yes	C. I donâ€™t know	A. Yes	A. Yes	A. Yes	B. No	C. I donâ€™t know	A. Yes	C. I donâ€™t know	A. Yes	A. Yes	A. Yes	A. Yes	A. Yes	A. OTC analgesics;B. Lozenges;C. ORS;F. Face masks;G. Hand hygiene
A. Male	B. 26-30	A. 0-5 years	C. PharmD (Doctor of Pharmacy)	A. Saudi Arabia	A. Rural	B. No	B. No	G. I did not provided travel advise	A. Diarrhea/ Motion Sickness;B. Bacterial infections of Respiratory (pneumonia/ Flue, cough, sore throat);C. Gastro intestinal disease;H. Viral fever	A. Enter toxigenic E. coli (ETEC)	A. No active treatment, just maintain hydration using Gastrolyte Â® and allow the diarrhea to take its course.	M. Antiseptic cream;O. Salbutamol inhaler;P. Antihistamine tablets	A. Influenza	A. Yes	A. Yes	B. No	A. Yes	B. No	B. No	A. Yes	C. I donâ€™t know	A. Yes	Yes	B. No	A. Yes	A. Yes	A. Yes	A. Yes	A. OTC analgesics;C. ORS;F. Face masks;H. Antibiotics
A. Male	D. 36-40	C. 11-15 years	B. Bachelor BPharm	B. Egypt	A. Rural	A. Yes	A. Yes	E. More than one hour per week	B. Bacterial infections of Respiratory (pneumonia/ Flue, cough, sore throat);H. Viral fever	E. Campylobacter pylori	A. No active treatment, just maintain hydration using Gastrolyte Â® and allow the diarrhea to take its course.	A. Oral rehydration sachets/tablets;B. Small range of bandages, dressings and tapes;C. Antidiarrheal agent;D. Sunscreen /Hats/caps;E. Insect repellent;F. Face masks;G. Paracetamol or aspirin tablets;L. Metoclopramide tablets;O. Salbutamol inhaler;P. Antihistamine tablets	A. Influenza	A. Yes	A. Yes	A. Yes	A. Yes	A. Yes	B. No	A. Yes	A. Yes	A. Yes	B. No	B. No	A. Yes	A. Yes	A. Yes	A. Yes	A. OTC analgesics;B. Lozenges;C. ORS;F. Face masks;G. Hand hygiene
A. Male	D. 36-40	B. 6-10 years	B. Bachelor BPharm	C. Yemen	B. Urban	A. Yes	A. Yes	C. More than one hour per day	A. Diarrhea/ Motion Sickness;B. Bacterial infections of Respiratory (pneumonia/ Flue, cough, sore throat);C. Gastro intestinal disease;D. Food poisoning	B. Giardia intestinalis	A. No active treatment, just maintain hydration using Gastrolyte Â® and allow the diarrhea to take its course.	A. Oral rehydration sachets/tablets;B. Small range of bandages, dressings and tapes;C. Antidiarrheal agent;D. Sunscreen /Hats/caps;E. Insect repellent;F. Face masks;G. Paracetamol or aspirin tablets;H. Iodine solution;M. Antiseptic cream;N. Sharps kit;P. Antihistamine tablets	A. Influenza	A. Yes	A. Yes	A. Yes	A. Yes	C. I donâ€™t know	A. Yes	A. Yes	A. Yes	A. Yes	B. No	B. No	B. No	A. Yes	A. Yes	B. No	A. OTC analgesics;B. Lozenges;C. ORS;F. Face masks;G. Hand hygiene
A. Male	B. 26-30	A. 0-5 years	B. Bachelor BPharm	B. Egypt	B. Urban	B. No	B. No	G. I did not provided travel advise	A. Diarrhea/ Motion Sickness;B. Bacterial infections of Respiratory (pneumonia/ Flue, cough, sore throat);C. Gastro intestinal disease	C. Salmonella	C. Start treatment immediately with one dose of norfloxacin 800 mg plus loperamide whilst drinking plenty of fluids.	A. Oral rehydration sachets/tablets;J. Norfloxacin tablets;L. Metoclopramide tablets	G. Meningococcal Meningitis	C. I donâ€™t know	B. No	B. No	B. No	B. No	A. Yes	B. No	B. No	A. Yes	Yes	A. Yes	A. Yes	B. No	B. No	A. Yes	D. Ciprofloxacin
A. Male	B. 26-30	A. 0-5 years	B. Bachelor BPharm	B. Egypt	A. Rural	B. No	B. No	G. I did not provided travel advise	A. Diarrhea/ Motion Sickness;B. Bacterial infections of Respiratory (pneumonia/ Flue, cough, sore throat)	D. Rotaviruses	A. No active treatment, just maintain hydration using Gastrolyte Â® and allow the diarrhea to take its course.	A. Oral rehydration sachets/tablets;B. Small range of bandages, dressings and tapes;C. Antidiarrheal agent;D. Sunscreen /Hats/caps;F. Face masks;G. Paracetamol or aspirin tablets	A. Influenza	C. I donâ€™t know	B. No	B. No	A. Yes	A. Yes	C. I donâ€™t know			C. I donâ€™t know	Yes	A. Yes	A. Yes	A. Yes	A. Yes	C. I donâ€™t know	A. OTC analgesics;B. Lozenges;C. ORS;F. Face masks;G. Hand hygiene
A. Male	B. 26-30	A. 0-5 years	B. Bachelor BPharm	B. Egypt	A. Rural	B. No	B. No	G. I did not provided travel advise	A. Diarrhea/ Motion Sickness;H. Viral fever	B. Giardia intestinalis	E. Start treatment immediately with one dose of doxycycline 200 mg plus loperamide whilst drinking plenty of fluids	A. Oral rehydration sachets/tablets;C. Antidiarrheal agent;D. Sunscreen /Hats/caps;F. Face masks;G. Paracetamol or aspirin tablets	G. Meningococcal Meningitis	A. Yes	A. Yes	A. Yes	B. No	A. Yes	A. Yes	C. I donâ€™t know	A. Yes	A. Yes	B. No	A. Yes	A. Yes	A. Yes	A. Yes	C. I donâ€™t know	A. OTC analgesics;B. Lozenges;D. Ciprofloxacin
A. Male	C. 31-35	C. 11-15 years	B. Bachelor BPharm	B. Egypt	A. Rural	A. Yes	B. No	A. Less than one hour per day	B. Bacterial infections of Respiratory (pneumonia/ Flue, cough, sore throat);D. Food poisoning	A. Enter toxigenic E. coli (ETEC)	B. Start treatment immediately with lope amide whilst drinking plenty of fluids.	A. Oral rehydration sachets/tablets;C. Antidiarrheal agent;L. Metoclopramide tablets	A. Influenza	A. Yes	A. Yes	B. No	A. Yes	A. Yes	A. Yes	A. Yes	C. I donâ€™t know	C. I donâ€™t know	Yes	B. No	A. Yes	A. Yes	A. Yes	B. No	A. OTC analgesics;C. ORS;F. Face masks
A. Male	C. 31-35	B. 6-10 years	B. Bachelor BPharm	B. Egypt	B. Urban	C. I donâ€™t know	A. Yes	C. More than one hour per day	A. Diarrhea/ Motion Sickness;B. Bacterial infections of Respiratory (pneumonia/ Flue, cough, sore throat)	C. Salmonella	A. No active treatment, just maintain hydration using Gastrolyte Â® and allow the diarrhea to take its course.	A. Oral rehydration sachets/tablets;B. Small range of bandages, dressings and tapes	A. Influenza	A. Yes	A. Yes	A. Yes	A. Yes	A. Yes	A. Yes	A. Yes	A. Yes	A. Yes	Yes	A. Yes	C. I donâ€™t know	C. I donâ€™t know	C. I donâ€™t know	C. I donâ€™t know	A. OTC analgesics;B. Lozenges;C. ORS;F. Face masks;G. Hand hygiene
A. Male	E. >41	D. >15	B. Bachelor BPharm	B. Egypt	A. Rural	A. Yes	A. Yes	B. Everyday	A. Diarrhea/ Motion Sickness;B. Bacterial infections of Respiratory (pneumonia/ Flue, cough, sore throat)	A. Enter toxigenic E. coli (ETEC)	A. No active treatment, just maintain hydration using Gastrolyte Â® and allow the diarrhea to take its course.	A. Oral rehydration sachets/tablets;B. Small range of bandages, dressings and tapes;C. Antidiarrheal agent;D. Sunscreen /Hats/caps	A. Influenza	A. Yes	A. Yes	A. Yes	A. Yes	A. Yes	B. No	A. Yes	C. I donâ€™t know	A. Yes	B. No	B. No	A. Yes	A. Yes	A. Yes	C. I donâ€™t know	A. OTC analgesics;B. Lozenges;C. ORS;G. Hand hygiene
A. Male	D. 36-40	C. 11-15 years	B. Bachelor BPharm	C. Yemen	A. Rural	A. Yes	A. Yes	A. Less than one hour per day	A. Diarrhea/ Motion Sickness;C. Gastro intestinal disease;D. Food poisoning;E. Malaria/ yethrib fever.;H. Viral fever	C. Salmonella	C. Start treatment immediately with one dose of norfloxacin 800 mg plus loperamide whilst drinking plenty of fluids.	I. Appropriate antimalarial;M. Antiseptic cream	E. Rabies	A. Yes	B. No	B. No	A. Yes	B. No	A. Yes	B. No	A. Yes	A. Yes	Yes	A. Yes	A. Yes	A. Yes	A. Yes	B. No	A. OTC analgesics;B. Lozenges;D. Ciprofloxacin
A. Male	E. >41	C. 11-15 years	B. Bachelor BPharm	F. Other countryâ€¦â€¦â€¦â€¦â€¦â€¦	B. Urban	A. Yes	A. Yes	A. Less than one hour per day	A. Diarrhea/ Motion Sickness;B. Bacterial infections of Respiratory (pneumonia/ Flue, cough, sore throat);C. Gastro intestinal disease;D. Food poisoning;H. Viral fever	C. Salmonella	B. Start treatment immediately with lope amide whilst drinking plenty of fluids.	A. Oral rehydration sachets/tablets;B. Small range of bandages, dressings and tapes;C. Antidiarrheal agent;D. Sunscreen /Hats/caps;E. Insect repellent;F. Face masks;G. Paracetamol or aspirin tablets;H. Iodine solution;P. Antihistamine tablets	A. Influenza	A. Yes	A. Yes	B. No	A. Yes	A. Yes	A. Yes	A. Yes	C. I donâ€™t know	B. No	B. No	B. No	A. Yes	A. Yes	A. Yes	A. Yes	A. OTC analgesics;B. Lozenges;C. ORS;D. Ciprofloxacin;F. Face masks;G. Hand hygiene;H. Antibiotics
A. Male	B. 26-30	B. 6-10 years	B. Bachelor BPharm	B. Egypt	B. Urban	B. No	A. Yes	G. I did not provided travel advise	A. Diarrhea/ Motion Sickness;B. Bacterial infections of Respiratory (pneumonia/ Flue, cough, sore throat);C. Gastro intestinal disease	A. Enter toxigenic E. coli (ETEC)	A. No active treatment, just maintain hydration using Gastrolyte Â® and allow the diarrhea to take its course.	A. Oral rehydration sachets/tablets;D. Sunscreen /Hats/caps;F. Face masks;G. Paracetamol or aspirin tablets;M. Antiseptic cream	G. Meningococcal Meningitis	A. Yes	A. Yes	B. No	A. Yes	A. Yes	A. Yes	C. I donâ€™t know	A. Yes	A. Yes	B. No	B. No	A. Yes	A. Yes	A. Yes	C. I donâ€™t know	A. OTC analgesics;B. Lozenges;C. ORS;F. Face masks;G. Hand hygiene
A. Male	B. 26-30	A. 0-5 years	B. Bachelor BPharm	B. Egypt	A. Rural	B. No	B. No	G. I did not provided travel advise	A. Diarrhea/ Motion Sickness;B. Bacterial infections of Respiratory (pneumonia/ Flue, cough, sore throat);D. Food poisoning;E. Malaria/ yethrib fever.;F. Hepatitis A;H. Viral fever;I. Hepatitis B;M. Heat hyperpyrexia;N. Heat stroke	A. Enter toxigenic E. coli (ETEC)	A. No active treatment, just maintain hydration using Gastrolyte Â® and allow the diarrhea to take its course.	A. Oral rehydration sachets/tablets;B. Small range of bandages, dressings and tapes;C. Antidiarrheal agent;D. Sunscreen /Hats/caps;F. Face masks;G. Paracetamol or aspirin tablets;H. Iodine solution;M. Antiseptic cream;P. Antihistamine tablets	G. Meningococcal Meningitis	A. Yes	A. Yes	B. No	A. Yes	C. I donâ€™t know	C. I donâ€™t know	B. No	C. I donâ€™t know	A. Yes	B. No	B. No	C. I donâ€™t know	A. Yes	A. Yes	B. No	A. OTC analgesics;B. Lozenges;C. ORS;F. Face masks;G. Hand hygiene
A. Male	E. >41	D. >15	B. Bachelor BPharm	B. Egypt	B. Urban	A. Yes	A. Yes	E. More than one hour per week	A. Diarrhea/ Motion Sickness;B. Bacterial infections of Respiratory (pneumonia/ Flue, cough, sore throat);C. Gastro intestinal disease	C. Salmonella	B. Start treatment immediately with lope amide whilst drinking plenty of fluids.	A. Oral rehydration sachets/tablets;B. Small range of bandages, dressings and tapes;C. Antidiarrheal agent;D. Sunscreen /Hats/caps;F. Face masks;G. Paracetamol or aspirin tablets	G. Meningococcal Meningitis	A. Yes	A. Yes	B. No	A. Yes	A. Yes	A. Yes	A. Yes	A. Yes	A. Yes	Yes	B. No	B. No	A. Yes	A. Yes	A. Yes	A. OTC analgesics;B. Lozenges;F. Face masks;G. Hand hygiene
A. Male	C. 31-35	B. 6-10 years	B. Bachelor BPharm	A. Saudi Arabia	B. Urban	A. Yes	B. No	G. I did not provided travel advise	A. Diarrhea/ Motion Sickness;B. Bacterial infections of Respiratory (pneumonia/ Flue, cough, sore throat);C. Gastro intestinal disease;M. Heat hyperpyrexia;N. Heat stroke	A. Enter toxigenic E. coli (ETEC)	B. Start treatment immediately with lope amide whilst drinking plenty of fluids.	B. Small range of bandages, dressings and tapes;H. Iodine solution;M. Antiseptic cream	A. Influenza	A. Yes	A. Yes	A. Yes	A. Yes	A. Yes	C. I donâ€™t know	B. No	A. Yes	A. Yes	C. I donâ€™t know	B. No	A. Yes	A. Yes	A. Yes	C. I donâ€™t know	A. OTC analgesics;B. Lozenges;F. Face masks;G. Hand hygiene
B. Female	B. 26-30	A. 0-5 years	C. PharmD (Doctor of Pharmacy)	A. Saudi Arabia	B. Urban	C. I donâ€™t know	B. No	A. Less than one hour per day	A. Diarrhea/ Motion Sickness	C. Salmonella	A. No active treatment, just maintain hydration using Gastrolyte Â® and allow the diarrhea to take its course.	C. Antidiarrheal agent	B. Measles	B. No	B. No	C. I donâ€™t know	C. I donâ€™t know	C. I donâ€™t know	C. I donâ€™t know	C. I donâ€™t know	C. I donâ€™t know	C. I donâ€™t know	C. I donâ€™t know	C. I donâ€™t know	C. I donâ€™t know	C. I donâ€™t know	C. I donâ€™t know	C. I donâ€™t know	B. Lozenges
A. Male	C. 31-35	B. 6-10 years	B. Bachelor BPharm	C. Yemen	B. Urban	B. No	A. Yes	G. I did not provided travel advise	B. Bacterial infections of Respiratory (pneumonia/ Flue, cough, sore throat)	B. Giardia intestinalis	A. No active treatment, just maintain hydration using Gastrolyte Â® and allow the diarrhea to take its course.	A. Oral rehydration sachets/tablets;C. Antidiarrheal agent;G. Paracetamol or aspirin tablets;K. Broad spectrum antibiotic	A. Influenza	A. Yes	A. Yes	A. Yes	A. Yes	B. No	A. Yes	A. Yes	A. Yes	B. No	Yes	A. Yes	A. Yes	A. Yes	A. Yes	A. Yes	A. OTC analgesics;B. Lozenges;C. ORS;H. Antibiotics
A. Male	B. 26-30	B. 6-10 years	B. Bachelor BPharm	B. Egypt	A. Rural	A. Yes	A. Yes	D. Less than 1 hour per week	B. Bacterial infections of Respiratory (pneumonia/ Flue, cough, sore throat)	A. Enter toxigenic E. coli (ETEC)	B. Start treatment immediately with lope amide whilst drinking plenty of fluids.	A. Oral rehydration sachets/tablets;C. Antidiarrheal agent;D. Sunscreen /Hats/caps;E. Insect repellent;F. Face masks;M. Antiseptic cream;P. Antihistamine tablets	A. Influenza	A. Yes	B. No	B. No	A. Yes	A. Yes	A. Yes	A. Yes	A. Yes	A. Yes	B. No	B. No	A. Yes	A. Yes	A. Yes	A. Yes	A. OTC analgesics;B. Lozenges;C. ORS;F. Face masks;G. Hand hygiene
A. Male	B. 26-30	B. 6-10 years	B. Bachelor BPharm	B. Egypt	A. Rural	A. Yes	A. Yes	B. Everyday	A. Diarrhea/ Motion Sickness;B. Bacterial infections of Respiratory (pneumonia/ Flue, cough, sore throat);C. Gastro intestinal disease;E. Malaria/ yethrib fever.	D. Rotaviruses	A. No active treatment, just maintain hydration using Gastrolyte Â® and allow the diarrhea to take its course.	A. Oral rehydration sachets/tablets;C. Antidiarrheal agent;D. Sunscreen /Hats/caps;F. Face masks	A. Influenza	A. Yes	A. Yes	A. Yes	A. Yes	A. Yes	A. Yes	A. Yes	A. Yes	A. Yes	Yes	A. Yes	B. No	A. Yes	A. Yes	B. No	A. OTC analgesics;B. Lozenges;C. ORS;E. Antimalarial drugs;F. Face masks;G. Hand hygiene
A. Male	D. 36-40	C. 11-15 years	B. Bachelor BPharm	B. Egypt	B. Urban	A. Yes	B. No	A. Less than one hour per day	B. Bacterial infections of Respiratory (pneumonia/ Flue, cough, sore throat);C. Gastro intestinal disease;D. Food poisoning;H. Viral fever	C. Salmonella	A. No active treatment, just maintain hydration using Gastrolyte Â® and allow the diarrhea to take its course.	A. Oral rehydration sachets/tablets;C. Antidiarrheal agent;D. Sunscreen /Hats/caps;F. Face masks;G. Paracetamol or aspirin tablets;P. Antihistamine tablets	A. Influenza	A. Yes	A. Yes	B. No	A. Yes	A. Yes	C. I donâ€™t know	C. I donâ€™t know	A. Yes	A. Yes	B. No	A. Yes	C. I donâ€™t know	A. Yes	A. Yes	B. No	A. OTC analgesics;B. Lozenges;C. ORS
A. Male	C. 31-35	B. 6-10 years	B. Bachelor BPharm	B. Egypt	A. Rural	A. Yes	A. Yes	F. Less than 1 hour in a month	A. Diarrhea/ Motion Sickness;B. Bacterial infections of Respiratory (pneumonia/ Flue, cough, sore throat)	D. Rotaviruses	A. No active treatment, just maintain hydration using Gastrolyte Â® and allow the diarrhea to take its course.	A. Oral rehydration sachets/tablets;C. Antidiarrheal agent;D. Sunscreen /Hats/caps;E. Insect repellent;F. Face masks;G. Paracetamol or aspirin tablets;H. Iodine solution	A. Influenza	A. Yes	A. Yes	A. Yes	A. Yes	B. No	B. No	A. Yes	A. Yes	A. Yes	B. No	B. No	B. No	B. No	B. No	A. Yes	F. Face masks
A. Male	E. >41	D. >15	B. Bachelor BPharm	B. Egypt	B. Urban	A. Yes	A. Yes	C. More than one hour per day	A. Diarrhea/ Motion Sickness;B. Bacterial infections of Respiratory (pneumonia/ Flue, cough, sore throat);C. Gastro intestinal disease;D. Food poisoning	A. Enter toxigenic E. coli (ETEC)	A. No active treatment, just maintain hydration using Gastrolyte Â® and allow the diarrhea to take its course.	A. Oral rehydration sachets/tablets;D. Sunscreen /Hats/caps;F. Face masks	A. Influenza	A. Yes	A. Yes	B. No	A. Yes	A. Yes	C. I donâ€™t know	B. No	A. Yes	A. Yes	B. No	B. No	A. Yes	A. Yes	A. Yes	A. Yes	A. OTC analgesics;B. Lozenges;C. ORS;F. Face masks
A. Male	C. 31-35	B. 6-10 years	B. Bachelor BPharm	B. Egypt	A. Rural	A. Yes	A. Yes	F. Less than 1 hour in a month	B. Bacterial infections of Respiratory (pneumonia/ Flue, cough, sore throat);C. Gastro intestinal disease;H. Viral fever	D. Rotaviruses	A. No active treatment, just maintain hydration using Gastrolyte Â® and allow the diarrhea to take its course.	A. Oral rehydration sachets/tablets;C. Antidiarrheal agent;D. Sunscreen /Hats/caps;G. Paracetamol or aspirin tablets	F. Hepatitis A	A. Yes	A. Yes	A. Yes	A. Yes	A. Yes	A. Yes	A. Yes	A. Yes	A. Yes	Yes	B. No	B. No	A. Yes	A. Yes	A. Yes	A. OTC analgesics;B. Lozenges;C. ORS;F. Face masks;G. Hand hygiene
A. Male	C. 31-35	D. >15	B. Bachelor BPharm	B. Egypt	B. Urban	B. No	B. No	G. I did not provided travel advise	B. Bacterial infections of Respiratory (pneumonia/ Flue, cough, sore throat);C. Gastro intestinal disease;H. Viral fever	C. Salmonella	A. No active treatment, just maintain hydration using Gastrolyte Â® and allow the diarrhea to take its course.	A. Oral rehydration sachets/tablets;B. Small range of bandages, dressings and tapes;C. Antidiarrheal agent;E. Insect repellent;F. Face masks;G. Paracetamol or aspirin tablets;M. Antiseptic cream;O. Salbutamol inhaler;P. Antihistamine tablets	A. Influenza	A. Yes	A. Yes	A. Yes	A. Yes	A. Yes	A. Yes	B. No	B. No	A. Yes	Yes	B. No	A. Yes	A. Yes	A. Yes	A. Yes	A. OTC analgesics;B. Lozenges;C. ORS
A. Male	D. 36-40	D. >15	B. Bachelor BPharm	B. Egypt	B. Urban	A. Yes	A. Yes	E. More than one hour per week	A. Diarrhea/ Motion Sickness;B. Bacterial infections of Respiratory (pneumonia/ Flue, cough, sore throat);C. Gastro intestinal disease	B. Giardia intestinalis	A. No active treatment, just maintain hydration using Gastrolyte Â® and allow the diarrhea to take its course.	A. Oral rehydration sachets/tablets;B. Small range of bandages, dressings and tapes;C. Antidiarrheal agent;D. Sunscreen /Hats/caps;F. Face masks;G. Paracetamol or aspirin tablets	G. Meningococcal Meningitis	A. Yes	A. Yes	B. No	A. Yes	A. Yes	B. No	A. Yes	C. I donâ€™t know	A. Yes	B. No	B. No	A. Yes	A. Yes	A. Yes	C. I donâ€™t know	A. OTC analgesics;B. Lozenges;C. ORS;F. Face masks;G. Hand hygiene
A. Male	C. 31-35	C. 11-15 years	B. Bachelor BPharm	B. Egypt	B. Urban	B. No	B. No	G. I did not provided travel advise	B. Bacterial infections of Respiratory (pneumonia/ Flue, cough, sore throat)	D. Rotaviruses	A. No active treatment, just maintain hydration using Gastrolyte Â® and allow the diarrhea to take its course.	B. Small range of bandages, dressings and tapes;F. Face masks;G. Paracetamol or aspirin tablets	A. Influenza	A. Yes	A. Yes	B. No	A. Yes	A. Yes	B. No	A. Yes	A. Yes	A. Yes	B. No	B. No	A. Yes	A. Yes	A. Yes	C. I donâ€™t know	A. OTC analgesics;C. ORS;F. Face masks;G. Hand hygiene;H. Antibiotics
A. Male	D. 36-40	B. 6-10 years	B. Bachelor BPharm	F. Other countryâ€¦â€¦â€¦â€¦â€¦â€¦	A. Rural	B. No	A. Yes	D. Less than 1 hour per week	A. Diarrhea/ Motion Sickness;H. Viral fever	A. Enter toxigenic E. coli (ETEC)	B. Start treatment immediately with lope amide whilst drinking plenty of fluids.	A. Oral rehydration sachets/tablets;B. Small range of bandages, dressings and tapes;C. Antidiarrheal agent;D. Sunscreen /Hats/caps;F. Face masks;G. Paracetamol or aspirin tablets	G. Meningococcal Meningitis	B. No	A. Yes	B. No	A. Yes	A. Yes	B. No	A. Yes	C. I donâ€™t know	A. Yes	B. No	A. Yes	A. Yes	A. Yes	A. Yes	B. No	A. OTC analgesics;B. Lozenges;C. ORS;F. Face masks;G. Hand hygiene
A. Male	E. >41	D. >15	B. Bachelor BPharm	B. Egypt	A. Rural	C. I donâ€™t know	B. No	F. Less than 1 hour in a month	A. Diarrhea/ Motion Sickness;C. Gastro intestinal disease	D. Rotaviruses	A. No active treatment, just maintain hydration using Gastrolyte Â® and allow the diarrhea to take its course.	A. Oral rehydration sachets/tablets;C. Antidiarrheal agent	A. Influenza	A. Yes	A. Yes	A. Yes	A. Yes	C. I donâ€™t know	A. Yes	B. No	B. No	A. Yes	Yes	A. Yes	C. I donâ€™t know	C. I donâ€™t know	C. I donâ€™t know	C. I donâ€™t know	A. OTC analgesics;C. ORS;E. Antimalarial drugs
A. Male	A. 21-25	A. 0-5 years	B. Bachelor BPharm	A. Saudi Arabia	A. Rural	B. No	B. No	A. Less than one hour per day	0. I donâ€™t know	D. Rotaviruses	C. Start treatment immediately with one dose of norfloxacin 800 mg plus loperamide whilst drinking plenty of fluids.	E. Insect repellent	E. Rabies	C. I donâ€™t know	C. I donâ€™t know	C. I donâ€™t know	C. I donâ€™t know	C. I donâ€™t know	C. I donâ€™t know	C. I donâ€™t know	C. I donâ€™t know	C. I donâ€™t know	C. I donâ€™t know	C. I donâ€™t know	C. I donâ€™t know	C. I donâ€™t know	C. I donâ€™t know	C. I donâ€™t know	H. Antibiotics
A. Male	B. 26-30	A. 0-5 years	A. Diploma (pharmacy technician)	B. Egypt	A. Rural	B. No	B. No	G. I did not provided travel advise	0. I donâ€™t know	E. Campylobacter pylori	E. Start treatment immediately with one dose of doxycycline 200 mg plus loperamide whilst drinking plenty of fluids	A. Oral rehydration sachets/tablets	A. Influenza	A. Yes	A. Yes	C. I donâ€™t know	C. I donâ€™t know	C. I donâ€™t know	C. I donâ€™t know	C. I donâ€™t know	C. I donâ€™t know	C. I donâ€™t know	C. I donâ€™t know	C. I donâ€™t know	C. I donâ€™t know	C. I donâ€™t know	C. I donâ€™t know	C. I donâ€™t know	H. Antibiotics
A. Male	A. 21-25	A. 0-5 years	C. PharmD (Doctor of Pharmacy)	A. Saudi Arabia	A. Rural	A. Yes	B. No	G. I did not provided travel advise	0. I donâ€™t know	A. Enter toxigenic E. coli (ETEC)	A. No active treatment, just maintain hydration using Gastrolyte Â® and allow the diarrhea to take its course.	C. Antidiarrheal agent	A. Influenza	C. I donâ€™t know	C. I donâ€™t know	C. I donâ€™t know	C. I donâ€™t know	C. I donâ€™t know	C. I donâ€™t know	C. I donâ€™t know	C. I donâ€™t know	C. I donâ€™t know	Yes	A. Yes	A. Yes	A. Yes	C. I donâ€™t know	C. I donâ€™t know	A. OTC analgesics;F. Face masks;H. Antibiotics
A. Male	C. 31-35	B. 6-10 years	B. Bachelor BPharm	B. Egypt	A. Rural	A. Yes	B. No	E. More than one hour per week	C. Gastro intestinal disease	A. Enter toxigenic E. coli (ETEC)	B. Start treatment immediately with lope amide whilst drinking plenty of fluids.	C. Antidiarrheal agent	A. Influenza	A. Yes	A. Yes	A. Yes	A. Yes	B. No	A. Yes	C. I donâ€™t know	B. No	A. Yes	Yes	B. No	A. Yes	A. Yes	A. Yes	A. Yes	A. OTC analgesics;F. Face masks;G. Hand hygiene
A. Male	C. 31-35	C. 11-15 years	B. Bachelor BPharm	B. Egypt	B. Urban	B. No		B. Everyday	A. Diarrhea/ Motion Sickness;C. Gastro intestinal disease	A. Enter toxigenic E. coli (ETEC)	A. No active treatment, just maintain hydration using Gastrolyte Â® and allow the diarrhea to take its course.	A. Oral rehydration sachets/tablets	A. Influenza	A. Yes	A. Yes	A. Yes	A. Yes	A. Yes	B. No	C. I donâ€™t know	C. I donâ€™t know	A. Yes	C. I donâ€™t know	B. No	C. I donâ€™t know	A. Yes	A. Yes	A. Yes	A. OTC analgesics;B. Lozenges;F. Face masks
A. Male	C. 31-35	B. 6-10 years	B. Bachelor BPharm	B. Egypt	B. Urban	A. Yes	A. Yes	A. Less than one hour per day	A. Diarrhea/ Motion Sickness;B. Bacterial infections of Respiratory (pneumonia/ Flue, cough, sore throat);L. Skin milia;N. Heat stroke	A. Enter toxigenic E. coli (ETEC)	A. No active treatment, just maintain hydration using Gastrolyte Â® and allow the diarrhea to take its course.	A. Oral rehydration sachets/tablets;B. Small range of bandages, dressings and tapes;C. Antidiarrheal agent;D. Sunscreen /Hats/caps;F. Face masks;G. Paracetamol or aspirin tablets;M. Antiseptic cream	A. Influenza	A. Yes	A. Yes	B. No	A. Yes	A. Yes	B. No	C. I donâ€™t know	B. No	A. Yes	Yes	B. No	A. Yes	A. Yes	A. Yes	B. No	A. OTC analgesics;B. Lozenges;C. ORS;F. Face masks;G. Hand hygiene
B. Female	B. 26-30	A. 0-5 years	C. PharmD (Doctor of Pharmacy)	A. Saudi Arabia	A. Rural	A. Yes	B. No	G. I did not provided travel advise	A. Diarrhea/ Motion Sickness;B. Bacterial infections of Respiratory (pneumonia/ Flue, cough, sore throat);C. Gastro intestinal disease;D. Food poisoning;E. Malaria/ yethrib fever.;H. Viral fever;M. Heat hyperpyrexia;N. Heat stroke	E. Campylobacter pylori	C. Start treatment immediately with one dose of norfloxacin 800 mg plus loperamide whilst drinking plenty of fluids.	A. Oral rehydration sachets/tablets;C. Antidiarrheal agent;D. Sunscreen /Hats/caps;E. Insect repellent;F. Face masks;G. Paracetamol or aspirin tablets;M. Antiseptic cream;O. Salbutamol inhaler;P. Antihistamine tablets	A. Influenza	A. Yes	A. Yes	B. No	A. Yes	A. Yes	B. No	A. Yes	A. Yes	A. Yes	B. No	B. No	A. Yes	A. Yes	A. Yes	B. No	A. OTC analgesics;B. Lozenges;F. Face masks;G. Hand hygiene
A. Male	C. 31-35	B. 6-10 years	B. Bachelor BPharm	B. Egypt	A. Rural	A. Yes	A. Yes	B. Everyday	B. Bacterial infections of Respiratory (pneumonia/ Flue, cough, sore throat)	B. Giardia intestinalis	B. Start treatment immediately with lope amide whilst drinking plenty of fluids.	A. Oral rehydration sachets/tablets	A. Influenza	A. Yes	A. Yes	A. Yes	A. Yes	A. Yes	A. Yes	A. Yes		A. Yes	Yes	A. Yes	A. Yes	A. Yes	A. Yes	A. Yes	B. Lozenges
A. Male	C. 31-35	C. 11-15 years	A. Diploma (pharmacy technician)	A. Saudi Arabia	A. Rural	B. No	B. No	G. I did not provided travel advise	A. Diarrhea/ Motion Sickness;B. Bacterial infections of Respiratory (pneumonia/ Flue, cough, sore throat);N. Heat stroke	C. Salmonella	E. Start treatment immediately with one dose of doxycycline 200 mg plus loperamide whilst drinking plenty of fluids	B. Small range of bandages, dressings and tapes;D. Sunscreen /Hats/caps;F. Face masks;G. Paracetamol or aspirin tablets;H. Iodine solution;L. Metoclopramide tablets;O. Salbutamol inhaler;P. Antihistamine tablets	G. Meningococcal Meningitis	A. Yes	A. Yes	B. No	A. Yes	A. Yes	B. No	A. Yes	A. Yes	A. Yes	B. No	A. Yes	A. Yes	A. Yes	A. Yes	B. No	A. OTC analgesics;F. Face masks;G. Hand hygiene
A. Male	D. 36-40	C. 11-15 years	A. Diploma (pharmacy technician)	A. Saudi Arabia	A. Rural	C. I donâ€™t know	A. Yes	A. Less than one hour per day	A. Diarrhea/ Motion Sickness;B. Bacterial infections of Respiratory (pneumonia/ Flue, cough, sore throat)	A. Enter toxigenic E. coli (ETEC)	A. No active treatment, just maintain hydration using Gastrolyte Â® and allow the diarrhea to take its course.	C. Antidiarrheal agent	A. Influenza	A. Yes	B. No	A. Yes	A. Yes	B. No	A. Yes	A. Yes	A. Yes	A. Yes	Yes	A. Yes	A. Yes	A. Yes	A. Yes	B. No	A. OTC analgesics
A. Male	D. 36-40	B. 6-10 years	C. PharmD (Doctor of Pharmacy)	A. Saudi Arabia	B. Urban	A. Yes	A. Yes	C. More than one hour per day	A. Diarrhea/ Motion Sickness;B. Bacterial infections of Respiratory (pneumonia/ Flue, cough, sore throat);C. Gastro intestinal disease;D. Food poisoning	A. Enter toxigenic E. coli (ETEC)	A. No active treatment, just maintain hydration using Gastrolyte Â® and allow the diarrhea to take its course.	C. Antidiarrheal agent;E. Insect repellent	A. Influenza	A. Yes	A. Yes	A. Yes	A. Yes	A. Yes	A. Yes	A. Yes	A. Yes	A. Yes	B. No	B. No	A. Yes	A. Yes	A. Yes	A. Yes	C. ORS
A. Male	D. 36-40	C. 11-15 years	A. Diploma (pharmacy technician)	A. Saudi Arabia	B. Urban	A. Yes	A. Yes	B. Everyday	A. Diarrhea/ Motion Sickness;D. Food poisoning;N. Heat stroke	C. Salmonella	C. Start treatment immediately with one dose of norfloxacin 800 mg plus loperamide whilst drinking plenty of fluids.	A. Oral rehydration sachets/tablets;G. Paracetamol or aspirin tablets;K. Broad spectrum antibiotic;P. Antihistamine tablets	G. Meningococcal Meningitis	A. Yes	A. Yes	A. Yes	A. Yes	A. Yes	B. No	A. Yes	A. Yes	A. Yes	B. No	A. Yes	A. Yes	A. Yes	A. Yes	B. No	A. OTC analgesics;C. ORS
B. Female	C. 31-35	C. 11-15 years	D. Postgraduate studies (masterâ€™s degree or PhD)	A. Saudi Arabia	B. Urban	A. Yes	A. Yes	B. Everyday	A. Diarrhea/ Motion Sickness;B. Bacterial infections of Respiratory (pneumonia/ Flue, cough, sore throat);C. Gastro intestinal disease;H. Viral fever	A. Enter toxigenic E. coli (ETEC)	C. Start treatment immediately with one dose of norfloxacin 800 mg plus loperamide whilst drinking plenty of fluids.	A. Oral rehydration sachets/tablets	A. Influenza	A. Yes	A. Yes	A. Yes	A. Yes	A. Yes	B. No	A. Yes	A. Yes	A. Yes	Yes	A. Yes	A. Yes	A. Yes	A. Yes	A. Yes	A. OTC analgesics
A. Male	D. 36-40	C. 11-15 years	B. Bachelor BPharm	B. Egypt	A. Rural	C. I donâ€™t know	A. Yes	B. Everyday	B. Bacterial infections of Respiratory (pneumonia/ Flue, cough, sore throat)	A. Enter toxigenic E. coli (ETEC)	B. Start treatment immediately with lope amide whilst drinking plenty of fluids.	D. Sunscreen /Hats/caps	E. Rabies	B. No	C. I donâ€™t know	C. I donâ€™t know	B. No	C. I donâ€™t know	C. I donâ€™t know	C. I donâ€™t know	C. I donâ€™t know	C. I donâ€™t know	C. I donâ€™t know	C. I donâ€™t know	C. I donâ€™t know	C. I donâ€™t know	C. I donâ€™t know	C. I donâ€™t know	A. OTC analgesics
A. Male	C. 31-35	D. >15	D. Postgraduate studies (masterâ€™s degree or PhD)	E. India	B. Urban	A. Yes	B. No	A. Less than one hour per day	0. I donâ€™t know	A. Enter toxigenic E. coli (ETEC)	A. No active treatment, just maintain hydration using Gastrolyte Â® and allow the diarrhea to take its course.	A. Oral rehydration sachets/tablets;C. Antidiarrheal agent	D. Tetanus	A. Yes	A. Yes	A. Yes	A. Yes	A. Yes	A. Yes	A. Yes	A. Yes	A. Yes	Yes	A. Yes	A. Yes	A. Yes	A. Yes	A. Yes	A. OTC analgesics
A. Male	E. >41	D. >15	D. Postgraduate studies (masterâ€™s degree or PhD)	A. Saudi Arabia	A. Rural	A. Yes	B. No	A. Less than one hour per day	A. Diarrhea/ Motion Sickness;B. Bacterial infections of Respiratory (pneumonia/ Flue, cough, sore throat);C. Gastro intestinal disease;D. Food poisoning;H. Viral fever;N. Heat stroke	A. Enter toxigenic E. coli (ETEC)	B. Start treatment immediately with lope amide whilst drinking plenty of fluids.	A. Oral rehydration sachets/tablets;B. Small range of bandages, dressings and tapes;F. Face masks;G. Paracetamol or aspirin tablets	G. Meningococcal Meningitis	A. Yes	A. Yes	B. No	A. Yes	A. Yes	A. Yes	A. Yes	B. No	A. Yes	B. No	B. No	B. No	A. Yes	A. Yes	B. No	A. OTC analgesics;C. ORS;D. Ciprofloxacin;F. Face masks;G. Hand hygiene;H. Antibiotics
A. Male	D. 36-40	D. >15	A. Diploma (pharmacy technician)	A. Saudi Arabia	A. Rural	C. I donâ€™t know	A. Yes	D. Less than 1 hour per week	D. Food poisoning	C. Salmonella	C. Start treatment immediately with one dose of norfloxacin 800 mg plus loperamide whilst drinking plenty of fluids.	I. Appropriate antimalarial	D. Tetanus	C. I donâ€™t know	C. I donâ€™t know	B. No	A. Yes	A. Yes	B. No	A. Yes	A. Yes	C. I donâ€™t know	C. I donâ€™t know	C. I donâ€™t know	A. Yes	B. No	B. No	C. I donâ€™t know	C. ORS;E. Antimalarial drugs;F. Face masks;G. Hand hygiene
A. Male	D. 36-40	D. >15	D. Postgraduate studies (masterâ€™s degree or PhD)	F. Other countryâ€¦â€¦â€¦â€¦â€¦â€¦	A. Rural	A. Yes	A. Yes	E. More than one hour per week	A. Diarrhea/ Motion Sickness;B. Bacterial infections of Respiratory (pneumonia/ Flue, cough, sore throat);C. Gastro intestinal disease;D. Food poisoning;F. Hepatitis A;G. Cholera;H. Viral fever;N. Heat stroke	C. Salmonella	C. Start treatment immediately with one dose of norfloxacin 800 mg plus loperamide whilst drinking plenty of fluids.	A. Oral rehydration sachets/tablets;D. Sunscreen /Hats/caps;F. Face masks;G. Paracetamol or aspirin tablets	G. Meningococcal Meningitis	A. Yes	A. Yes	A. Yes	A. Yes	A. Yes	A. Yes	A. Yes	A. Yes	A. Yes	Yes	A. Yes	A. Yes	A. Yes	A. Yes	B. No	A. OTC analgesics;B. Lozenges;F. Face masks;G. Hand hygiene
A. Male	D. 36-40	C. 11-15 years	A. Diploma (pharmacy technician)	A. Saudi Arabia	B. Urban	A. Yes	A. Yes	B. Everyday	A. Diarrhea/ Motion Sickness;B. Bacterial infections of Respiratory (pneumonia/ Flue, cough, sore throat);M. Heat hyperpyrexia	A. Enter toxigenic E. coli (ETEC)	A. No active treatment, just maintain hydration using Gastrolyte Â® and allow the diarrhea to take its course.	B. Small range of bandages, dressings and tapes;O. Salbutamol inhaler	G. Meningococcal Meningitis	A. Yes	A. Yes	A. Yes	A. Yes	A. Yes	A. Yes	C. I donâ€™t know	C. I donâ€™t know	A. Yes	Yes	B. No	A. Yes	A. Yes	A. Yes	B. No	A. OTC analgesics;C. ORS;F. Face masks;G. Hand hygiene;H. Antibiotics
A. Male	D. 36-40	C. 11-15 years	A. Diploma (pharmacy technician)	A. Saudi Arabia	B. Urban	B. No	B. No	G. I did not provided travel advise	D. Food poisoning;H. Viral fever;N. Heat stroke	A. Enter toxigenic E. coli (ETEC)		B. Small range of bandages, dressings and tapes;D. Sunscreen /Hats/caps;E. Insect repellent;F. Face masks;G. Paracetamol or aspirin tablets	G. Meningococcal Meningitis	A. Yes	A. Yes	C. I donâ€™t know	A. Yes	A. Yes	C. I donâ€™t know	A. Yes	C. I donâ€™t know	A. Yes	B. No	A. Yes	A. Yes	A. Yes	A. Yes	C. I donâ€™t know	A. OTC analgesics;C. ORS;F. Face masks;G. Hand hygiene;H. Antibiotics
A. Male	C. 31-35	C. 11-15 years	B. Bachelor BPharm	A. Saudi Arabia	A. Rural	A. Yes	A. Yes	B. Everyday	A. Diarrhea/ Motion Sickness	A. Enter toxigenic E. coli (ETEC)	A. No active treatment, just maintain hydration using Gastrolyte Â® and allow the diarrhea to take its course.	A. Oral rehydration sachets/tablets	A. Influenza	A. Yes	A. Yes	A. Yes	A. Yes	A. Yes	A. Yes	A. Yes	A. Yes	A. Yes	Yes	A. Yes	A. Yes	A. Yes	A. Yes	A. Yes	A. OTC analgesics
A. Male	D. 36-40	A. 0-5 years	D. Postgraduate studies (masterâ€™s degree or PhD)	A. Saudi Arabia	B. Urban	A. Yes	A. Yes	B. Everyday	C. Gastro intestinal disease	A. Enter toxigenic E. coli (ETEC)	B. Start treatment immediately with lope amide whilst drinking plenty of fluids.	A. Oral rehydration sachets/tablets	A. Influenza	A. Yes	A. Yes	B. No	A. Yes	A. Yes	A. Yes	C. I donâ€™t know	A. Yes	A. Yes	Yes	A. Yes	A. Yes	A. Yes	A. Yes	A. Yes	A. OTC analgesics;G. Hand hygiene;H. Antibiotics
B. Female	A. 21-25	A. 0-5 years	A. Diploma (pharmacy technician)	C. Yemen	A. Rural	A. Yes	A. Yes	D. Less than 1 hour per week	E. Malaria/ yethrib fever.	D. Rotaviruses	D.Start treatment immediately with one dose of norfloxacin 800 mg whilst drinking plenty of fluids	H. Iodine solution	G. Meningococcal Meningitis	B. No	A. Yes	B. No	A. Yes	A. Yes	A. Yes	B. No	B. No	B. No	Yes	A. Yes	B. No	A. Yes	A. Yes	A. Yes	A. OTC analgesics
A. Male	B. 26-30	C. 11-15 years	D. Postgraduate studies (masterâ€™s degree or PhD)	A. Saudi Arabia	A. Rural	C. I donâ€™t know		B. Everyday	G. Cholera;J. Tuberculosis	A. Enter toxigenic E. coli (ETEC)	B. Start treatment immediately with lope amide whilst drinking plenty of fluids.	B. Small range of bandages, dressings and tapes;E. Insect repellent	A. Influenza	B. No	B. No	C. I donâ€™t know	C. I donâ€™t know	C. I donâ€™t know	C. I donâ€™t know	C. I donâ€™t know	C. I donâ€™t know	C. I donâ€™t know	C. I donâ€™t know	C. I donâ€™t know	B. No	B. No	A. Yes	C. I donâ€™t know	A. OTC analgesics
B. Female	C. 31-35	B. 6-10 years	D. Postgraduate studies (masterâ€™s degree or PhD)	E. India	A. Rural	A. Yes	B. No	A. Less than one hour per day	A. Diarrhea/ Motion Sickness;D. Food poisoning;G. Cholera;I. Hepatitis B	A. Enter toxigenic E. coli (ETEC)	C. Start treatment immediately with one dose of norfloxacin 800 mg plus loperamide whilst drinking plenty of fluids.	E. Insect repellent;G. Paracetamol or aspirin tablets	C. Polio	B. No	A. Yes	C. I donâ€™t know	C. I donâ€™t know	A. Yes	C. I donâ€™t know	A. Yes	C. I donâ€™t know	A. Yes	C. I donâ€™t know	B. No	B. No	A. Yes	A. Yes	A. Yes	A. OTC analgesics;D. Ciprofloxacin;G. Hand hygiene
A. Male	A. 21-25	D. >15	C. PharmD (Doctor of Pharmacy)	B. Egypt	A. Rural	C. I donâ€™t know	A. Yes	C. More than one hour per day	A. Diarrhea/ Motion Sickness;D. Food poisoning;F. Hepatitis A;G. Cholera	A. Enter toxigenic E. coli (ETEC)	A. No active treatment, just maintain hydration using Gastrolyte Â® and allow the diarrhea to take its course.	B. Small range of bandages, dressings and tapes;G. Paracetamol or aspirin tablets;K. Broad spectrum antibiotic	F. Hepatitis A	B. No	A. Yes	B. No	B. No	B. No	B. No	A. Yes	B. No	C. I donâ€™t know	C. I donâ€™t know	C. I donâ€™t know	A. Yes	B. No	A. Yes	B. No	A. OTC analgesics;D. Ciprofloxacin;G. Hand hygiene
A. Male	D. 36-40	A. 0-5 years	D. Postgraduate studies (masterâ€™s degree or PhD)	D. Pakistan	A. Rural	B. No	B. No	C. More than one hour per day	D. Food poisoning;F. Hepatitis A;H. Viral fever	D. Rotaviruses	E. Start treatment immediately with one dose of doxycycline 200 mg plus loperamide whilst drinking plenty of fluids	A. Oral rehydration sachets/tablets;F. Face masks;G. Paracetamol or aspirin tablets;O. Salbutamol inhaler	E. Rabies	C. I donâ€™t know	C. I donâ€™t know	C. I donâ€™t know	C. I donâ€™t know	B. No	C. I donâ€™t know	C. I donâ€™t know	B. No	C. I donâ€™t know	C. I donâ€™t know	C. I donâ€™t know	B. No	A. Yes	C. I donâ€™t know	B. No	A. OTC analgesics;D. Ciprofloxacin;F. Face masks
A. Male	A. 21-25	A. 0-5 years	D. Postgraduate studies (masterâ€™s degree or PhD)	E. India	A. Rural	B. No	B. No	B. Everyday	A. Diarrhea/ Motion Sickness;D. Food poisoning;G. Cholera;M. Heat hyperpyrexia;0. I donâ€™t know	D. Rotaviruses	B. Start treatment immediately with lope amide whilst drinking plenty of fluids.	D. Sunscreen /Hats/caps;F. Face masks;I. Appropriate antimalarial	E. Rabies	B. No	C. I donâ€™t know	C. I donâ€™t know	C. I donâ€™t know	B. No	C. I donâ€™t know	C. I donâ€™t know	C. I donâ€™t know	A. Yes	C. I donâ€™t know	B. No	B. No	C. I donâ€™t know	C. I donâ€™t know	A. Yes	B. Lozenges;D. Ciprofloxacin;F. Face masks
A. Male	C. 31-35	C. 11-15 years	C. PharmD (Doctor of Pharmacy)	C. Yemen	A. Rural	B. No	A. Yes	G. I did not provided travel advise	N. Heat stroke	B. Giardia intestinalis	B. Start treatment immediately with lope amide whilst drinking plenty of fluids.	C. Antidiarrheal agent	E. Rabies	C. I donâ€™t know	C. I donâ€™t know	C. I donâ€™t know	C. I donâ€™t know	C. I donâ€™t know	C. I donâ€™t know	C. I donâ€™t know	C. I donâ€™t know	C. I donâ€™t know	C. I donâ€™t know	C. I donâ€™t know	C. I donâ€™t know	C. I donâ€™t know	C. I donâ€™t know	C. I donâ€™t know	F. Face masks
A. Male	B. 26-30	B. 6-10 years	A. Diploma (pharmacy technician)	A. Saudi Arabia	A. Rural	B. No	A. Yes	B. Everyday	C. Gastro intestinal disease;E. Malaria/ yethrib fever.;H. Viral fever	E. Campylobacter pylori	A. No active treatment, just maintain hydration using Gastrolyte Â® and allow the diarrhea to take its course.	B. Small range of bandages, dressings and tapes;D. Sunscreen /Hats/caps;F. Face masks	B. Measles	C. I donâ€™t know	A. Yes		A. Yes	C. I donâ€™t know	A. Yes	B. No	C. I donâ€™t know	A. Yes	C. I donâ€™t know	B. No	B. No	A. Yes	C. I donâ€™t know	A. Yes	A. OTC analgesics;C. ORS;F. Face masks;H. Antibiotics
A. Male	A. 21-25	B. 6-10 years	B. Bachelor BPharm	E. India	B. Urban	C. I donâ€™t know	B. No	G. I did not provided travel advise	L. Skin milia	E. Campylobacter pylori	E. Start treatment immediately with one dose of doxycycline 200 mg plus loperamide whilst drinking plenty of fluids	K. Broad spectrum antibiotic	G. Meningococcal Meningitis	C. I donâ€™t know	C. I donâ€™t know	C. I donâ€™t know	C. I donâ€™t know	C. I donâ€™t know	C. I donâ€™t know	C. I donâ€™t know	C. I donâ€™t know	C. I donâ€™t know	C. I donâ€™t know	C. I donâ€™t know	C. I donâ€™t know	C. I donâ€™t know	C. I donâ€™t know	C. I donâ€™t know	G. Hand hygiene
B. Female	A. 21-25	D. >15	C. PharmD (Doctor of Pharmacy)	C. Yemen	B. Urban	A. Yes	A. Yes	D. Less than 1 hour per week	A. Diarrhea/ Motion Sickness;C. Gastro intestinal disease;F. Hepatitis A	A. Enter toxigenic E. coli (ETEC)	A. No active treatment, just maintain hydration using Gastrolyte Â® and allow the diarrhea to take its course.	A. Oral rehydration sachets/tablets;C. Antidiarrheal agent;E. Insect repellent	C. Polio	B. No	C. I donâ€™t know	A. Yes	B. No	B. No	C. I donâ€™t know	B. No	C. I donâ€™t know	A. Yes	C. I donâ€™t know	A. Yes	A. Yes	C. I donâ€™t know	A. Yes	C. I donâ€™t know	A. OTC analgesics;D. Ciprofloxacin;F. Face masks
B. Female	A. 21-25	B. 6-10 years	B. Bachelor BPharm	F. Other countryâ€¦â€¦â€¦â€¦â€¦â€¦	B. Urban	C. I donâ€™t know	A. Yes	G. I did not provided travel advise	I. Hepatitis B	C. Salmonella	A. No active treatment, just maintain hydration using Gastrolyte Â® and allow the diarrhea to take its course.	D. Sunscreen /Hats/caps	D. Tetanus	C. I donâ€™t know	C. I donâ€™t know	C. I donâ€™t know	C. I donâ€™t know	C. I donâ€™t know	C. I donâ€™t know	C. I donâ€™t know	C. I donâ€™t know	C. I donâ€™t know	C. I donâ€™t know	C. I donâ€™t know	C. I donâ€™t know	C. I donâ€™t know	C. I donâ€™t know	C. I donâ€™t know	E. Antimalarial drugs
A. Male	B. 26-30	A. 0-5 years	D. Postgraduate studies (masterâ€™s degree or PhD)	C. Yemen	A. Rural	C. I donâ€™t know	B. No	E. More than one hour per week	A. Diarrhea/ Motion Sickness;B. Bacterial infections of Respiratory (pneumonia/ Flue, cough, sore throat);D. Food poisoning;F. Hepatitis A	A. Enter toxigenic E. coli (ETEC)	B. Start treatment immediately with lope amide whilst drinking plenty of fluids.	A. Oral rehydration sachets/tablets;B. Small range of bandages, dressings and tapes;O. Salbutamol inhaler	B. Measles	B. No	C. I donâ€™t know		B. No	C. I donâ€™t know	A. Yes	C. I donâ€™t know	A. Yes	C. I donâ€™t know	Yes	C. I donâ€™t know	A. Yes	C. I donâ€™t know	A. Yes	C. I donâ€™t know	A. OTC analgesics;D. Ciprofloxacin;F. Face masks
A. Male	B. 26-30	B. 6-10 years	C. PharmD (Doctor of Pharmacy)	D. Pakistan	A. Rural	B. No	A. Yes	B. Everyday	I. Hepatitis B	E. Campylobacter pylori	D.Start treatment immediately with one dose of norfloxacin 800 mg whilst drinking plenty of fluids	E. Insect repellent	B. Measles	C. I donâ€™t know	A. Yes	C. I donâ€™t know	A. Yes	B. No	B. No	A. Yes	B. No	C. I donâ€™t know	C. I donâ€™t know	A. Yes	B. No	A. Yes	A. Yes	B. No	B. Lozenges
A. Male	C. 31-35	B. 6-10 years	A. Diploma (pharmacy technician)	D. Pakistan	A. Rural	C. I donâ€™t know	A. Yes	C. More than one hour per day	C. Gastro intestinal disease	C. Salmonella	B. Start treatment immediately with lope amide whilst drinking plenty of fluids.	H. Iodine solution	B. Measles	C. I donâ€™t know	B. No	C. I donâ€™t know	C. I donâ€™t know	C. I donâ€™t know	A. Yes	B. No	A. Yes	B. No	Yes	A. Yes	B. No	C. I donâ€™t know	C. I donâ€™t know	B. No	C. ORS
A. Male	C. 31-35	A. 0-5 years	B. Bachelor BPharm	C. Yemen	B. Urban	A. Yes	B. No	B. Everyday	B. Bacterial infections of Respiratory (pneumonia/ Flue, cough, sore throat);E. Malaria/ yethrib fever.	C. Salmonella	B. Start treatment immediately with lope amide whilst drinking plenty of fluids.	B. Small range of bandages, dressings and tapes;E. Insect repellent;F. Face masks	B. Measles	B. No	A. Yes	C. I donâ€™t know	C. I donâ€™t know	B. No	B. No	B. No	B. No	B. No	C. I donâ€™t know	A. Yes	B. No	A. Yes	C. I donâ€™t know	B. No	A. OTC analgesics;B. Lozenges;C. ORS;D. Ciprofloxacin;E. Antimalarial drugs;F. Face masks;G. Hand hygiene;H. Antibiotics
A. Male	A. 21-25	B. 6-10 years	C. PharmD (Doctor of Pharmacy)	F. Other countryâ€¦â€¦â€¦â€¦â€¦â€¦	A. Rural	B. No	B. No	C. More than one hour per day	D. Food poisoning	D. Rotaviruses	C. Start treatment immediately with one dose of norfloxacin 800 mg plus loperamide whilst drinking plenty of fluids.	D. Sunscreen /Hats/caps	C. Polio	C. I donâ€™t know	B. No	B. No	A. Yes	A. Yes	B. No		B. No	A. Yes	B. No	A. Yes	B. No	B. No	B. No	A. Yes	B. Lozenges
B. Female	B. 26-30	D. >15	A. Diploma (pharmacy technician)	F. Other countryâ€¦â€¦â€¦â€¦â€¦â€¦	A. Rural	B. No	A. Yes	C. More than one hour per day	D. Food poisoning	D. Rotaviruses	B. Start treatment immediately with lope amide whilst drinking plenty of fluids.	E. Insect repellent	C. Polio	A. Yes	B. No	C. I donâ€™t know	B. No	B. No	C. I donâ€™t know	B. No	A. Yes	B. No	B. No	A. Yes	B. No	C. I donâ€™t know	B. No	C. I donâ€™t know	B. Lozenges
A. Male	C. 31-35	B. 6-10 years	B. Bachelor BPharm	C. Yemen	A. Rural	A. Yes	B. No	D. Less than 1 hour per week	B. Bacterial infections of Respiratory (pneumonia/ Flue, cough, sore throat)	C. Salmonella	D.Start treatment immediately with one dose of norfloxacin 800 mg whilst drinking plenty of fluids	D. Sunscreen /Hats/caps	F. Hepatitis A	B. No	A. Yes	B. No	A. Yes	C. I donâ€™t know	B. No	B. No	B. No	C. I donâ€™t know	Yes	A. Yes	B. No	B. No	A. Yes	B. No	B. Lozenges
A. Male	C. 31-35	B. 6-10 years	B. Bachelor BPharm	A. Saudi Arabia	B. Urban	B. No	B. No	C. More than one hour per day	A. Diarrhea/ Motion Sickness;B. Bacterial infections of Respiratory (pneumonia/ Flue, cough, sore throat);D. Food poisoning;I. Hepatitis B;L. Skin milia	B. Giardia intestinalis	B. Start treatment immediately with lope amide whilst drinking plenty of fluids.	A. Oral rehydration sachets/tablets;C. Antidiarrheal agent;E. Insect repellent	A. Influenza	C. I donâ€™t know	B. No	A. Yes	C. I donâ€™t know	A. Yes	C. I donâ€™t know	A. Yes	B. No	B. No	B. No	C. I donâ€™t know	A. Yes	C. I donâ€™t know	C. I donâ€™t know	A. Yes	A. OTC analgesics;B. Lozenges;E. Antimalarial drugs;G. Hand hygiene
A. Male	B. 26-30	D. >15	C. PharmD (Doctor of Pharmacy)	D. Pakistan	A. Rural	A. Yes	B. No	C. More than one hour per day	C. Gastro intestinal disease	C. Salmonella	D.Start treatment immediately with one dose of norfloxacin 800 mg whilst drinking plenty of fluids	D. Sunscreen /Hats/caps	A. Influenza	C. I donâ€™t know	B. No	B. No	A. Yes	B. No	B. No	A. Yes	C. I donâ€™t know	B. No	B. No	B. No	B. No	A. Yes	B. No	C. I donâ€™t know	B. Lozenges
B. Female	C. 31-35	A. 0-5 years	C. PharmD (Doctor of Pharmacy)	E. India	B. Urban	B. No	A. Yes	B. Everyday	C. Gastro intestinal disease	E. Campylobacter pylori	A. No active treatment, just maintain hydration using Gastrolyte Â® and allow the diarrhea to take its course.	E. Insect repellent	C. Polio	B. No	B. No	A. Yes	B. No	A. Yes	B. No	A. Yes	C. I donâ€™t know	B. No	B. No	C. I donâ€™t know	C. I donâ€™t know	C. I donâ€™t know	B. No	A. Yes	C. ORS
B. Female	D. 36-40	C. 11-15 years	A. Diploma (pharmacy technician)	C. Yemen	A. Rural	C. I donâ€™t know	A. Yes	B. Everyday	D. Food poisoning	C. Salmonella	A. No active treatment, just maintain hydration using Gastrolyte Â® and allow the diarrhea to take its course.	J. Norfloxacin tablets	F. Hepatitis A	A. Yes	A. Yes	C. I donâ€™t know	B. No	B. No	A. Yes	A. Yes	A. Yes	A. Yes	C. I donâ€™t know	A. Yes	A. Yes	A. Yes	B. No	A. Yes	C. ORS
B. Female	B. 26-30	C. 11-15 years	B. Bachelor BPharm	B. Egypt	B. Urban	A. Yes	B. No	B. Everyday	E. Malaria/ yethrib fever.	C. Salmonella	A. No active treatment, just maintain hydration using Gastrolyte Â® and allow the diarrhea to take its course.	B. Small range of bandages, dressings and tapes;O. Salbutamol inhaler	A. Influenza	B. No	B. No	B. No	A. Yes	A. Yes	A. Yes	C. I donâ€™t know	C. I donâ€™t know	B. No	B. No	A. Yes	C. I donâ€™t know	A. Yes	B. No	C. I donâ€™t know	D. Ciprofloxacin
B. Female	C. 31-35	C. 11-15 years	D. Postgraduate studies (masterâ€™s degree or PhD)	B. Egypt	B. Urban	C. I donâ€™t know	A. Yes	B. Everyday	C. Gastro intestinal disease;E. Malaria/ yethrib fever.;F. Hepatitis A;H. Viral fever;J. Tuberculosis;L. Skin milia;M. Heat hyperpyrexia	E. Campylobacter pylori	A. No active treatment, just maintain hydration using Gastrolyte Â® and allow the diarrhea to take its course.	C. Antidiarrheal agent;F. Face masks;J. Norfloxacin tablets;L. Metoclopramide tablets	C. Polio	B. No	C. I donâ€™t know	A. Yes	C. I donâ€™t know	A. Yes	C. I donâ€™t know	C. I donâ€™t know	C. I donâ€™t know	B. No	C. I donâ€™t know	A. Yes	B. No	A. Yes	C. I donâ€™t know	A. Yes	A. OTC analgesics;C. ORS;E. Antimalarial drugs;H. Antibiotics
B. Female	E. >41	D. >15	C. PharmD (Doctor of Pharmacy)	D. Pakistan	B. Urban	A. Yes	B. No	C. More than one hour per day	J. Tuberculosis	D. Rotaviruses	A. No active treatment, just maintain hydration using Gastrolyte Â® and allow the diarrhea to take its course.	F. Face masks	G. Meningococcal Meningitis	B. No	B. No	C. I donâ€™t know	A. Yes	C. I donâ€™t know	A. Yes	B. No	B. No	B. No	B. No	A. Yes	B. No	A. Yes	A. Yes	B. No	A. OTC analgesics
A. Male	B. 26-30	A. 0-5 years	C. PharmD (Doctor of Pharmacy)	C. Yemen	A. Rural	A. Yes	A. Yes	C. More than one hour per day	D. Food poisoning	B. Giardia intestinalis	D.Start treatment immediately with one dose of norfloxacin 800 mg whilst drinking plenty of fluids	C. Antidiarrheal agent	A. Influenza	B. No	B. No	A. Yes	C. I donâ€™t know	B. No	A. Yes	B. No	A. Yes	C. I donâ€™t know	B. No	C. I donâ€™t know	B. No	A. Yes	B. No	A. Yes	E. Antimalarial drugs
B. Female	C. 31-35	B. 6-10 years	D. Postgraduate studies (masterâ€™s degree or PhD)	C. Yemen	A. Rural	B. No	B. No	F. Less than 1 hour in a month	B. Bacterial infections of Respiratory (pneumonia/ Flue, cough, sore throat)	B. Giardia intestinalis	E. Start treatment immediately with one dose of doxycycline 200 mg plus loperamide whilst drinking plenty of fluids	D. Sunscreen /Hats/caps	F. Hepatitis A	C. I donâ€™t know	A. Yes	B. No	B. No	C. I donâ€™t know	C. I donâ€™t know	C. I donâ€™t know	C. I donâ€™t know	A. Yes	B. No	A. Yes	B. No	C. I donâ€™t know	A. Yes	A. Yes	D. Ciprofloxacin
B. Female	C. 31-35	D. >15	B. Bachelor BPharm	D. Pakistan	B. Urban	B. No	A. Yes	D. Less than 1 hour per week	D. Food poisoning	C. Salmonella	A. No active treatment, just maintain hydration using Gastrolyte Â® and allow the diarrhea to take its course.	F. Face masks	D. Tetanus	C. I donâ€™t know	C. I donâ€™t know	B. No	A. Yes	B. No	A. Yes	C. I donâ€™t know	A. Yes	B. No	Yes	C. I donâ€™t know	B. No	B. No	B. No	B. No	C. ORS
B. Female	C. 31-35	C. 11-15 years	D. Postgraduate studies (masterâ€™s degree or PhD)	B. Egypt	B. Urban	C. I donâ€™t know	A. Yes	D. Less than 1 hour per week	E. Malaria/ yethrib fever.	E. Campylobacter pylori	D.Start treatment immediately with one dose of norfloxacin 800 mg whilst drinking plenty of fluids	G. Paracetamol or aspirin tablets	E. Rabies	B. No	B. No	B. No	A. Yes	C. I donâ€™t know	B. No	B. No	A. Yes	B. No	B. No	A. Yes	B. No	C. I donâ€™t know	A. Yes	A. Yes	F. Face masks
A. Male	B. 26-30	C. 11-15 years	C. PharmD (Doctor of Pharmacy)	B. Egypt	B. Urban	A. Yes	B. No	D. Less than 1 hour per week	D. Food poisoning;F. Hepatitis A;H. Viral fever;J. Tuberculosis;L. Skin milia	D. Rotaviruses	A. No active treatment, just maintain hydration using Gastrolyte Â® and allow the diarrhea to take its course.	B. Small range of bandages, dressings and tapes;D. Sunscreen /Hats/caps;E. Insect repellent;N. Sharps kit;P. Antihistamine tablets	B. Measles	B. No	C. I donâ€™t know	B. No	C. I donâ€™t know	C. I donâ€™t know	C. I donâ€™t know	B. No	A. Yes	C. I donâ€™t know	C. I donâ€™t know	B. No	C. I donâ€™t know	C. I donâ€™t know	A. Yes	B. No	A. OTC analgesics;C. ORS;E. Antimalarial drugs;H. Antibiotics
B. Female	C. 31-35	C. 11-15 years	D. Postgraduate studies (masterâ€™s degree or PhD)	C. Yemen	B. Urban	C. I donâ€™t know	A. Yes	C. More than one hour per day	D. Food poisoning	B. Giardia intestinalis	A. No active treatment, just maintain hydration using Gastrolyte Â® and allow the diarrhea to take its course.	E. Insect repellent	F. Hepatitis A	A. Yes	B. No	A. Yes	C. I donâ€™t know	A. Yes	B. No	B. No	A. Yes	C. I donâ€™t know	B. No	C. I donâ€™t know	B. No	A. Yes	B. No	B. No	C. ORS
B. Female	B. 26-30	C. 11-15 years	C. PharmD (Doctor of Pharmacy)	C. Yemen	A. Rural	C. I donâ€™t know	A. Yes	B. Everyday	G. Cholera	D. Rotaviruses	B. Start treatment immediately with lope amide whilst drinking plenty of fluids.	C. Antidiarrheal agent	A. Influenza	B. No	C. I donâ€™t know	C. I donâ€™t know	B. No	B. No	B. No	B. No	B. No	C. I donâ€™t know	B. No	B. No	A. Yes	A. Yes	C. I donâ€™t know	A. Yes	D. Ciprofloxacin
B. Female	B. 26-30	C. 11-15 years	B. Bachelor BPharm	C. Yemen	A. Rural	C. I donâ€™t know	A. Yes	D. Less than 1 hour per week	C. Gastro intestinal disease;E. Malaria/ yethrib fever.;G. Cholera;J. Tuberculosis;K. Gonorrhoea	B. Giardia intestinalis	B. Start treatment immediately with lope amide whilst drinking plenty of fluids.	C. Antidiarrheal agent;E. Insect repellent;F. Face masks;J. Norfloxacin tablets;L. Metoclopramide tablets;N. Sharps kit;O. Salbutamol inhaler	C. Polio	C. I donâ€™t know	A. Yes	C. I donâ€™t know	A. Yes	C. I donâ€™t know	B. No	B. No	C. I donâ€™t know	B. No	B. No	B. No	A. Yes	C. I donâ€™t know	B. No	B. No	A. OTC analgesics;C. ORS;E. Antimalarial drugs;G. Hand hygiene
B. Female	C. 31-35	A. 0-5 years	D. Postgraduate studies (masterâ€™s degree or PhD)	A. Saudi Arabia	A. Rural	C. I donâ€™t know	A. Yes	A. Less than one hour per day	E. Malaria/ yethrib fever.;H. Viral fever	C. Salmonella	D.Start treatment immediately with one dose of norfloxacin 800 mg whilst drinking plenty of fluids	C. Antidiarrheal agent	D. Tetanus	C. I donâ€™t know	B. No	C. I donâ€™t know	C. I donâ€™t know	B. No	A. Yes	B. No	B. No	C. I donâ€™t know	B. No	A. Yes	B. No	A. Yes	C. I donâ€™t know	A. Yes	E. Antimalarial drugs
B. Female	C. 31-35	A. 0-5 years	B. Bachelor BPharm	B. Egypt	A. Rural	A. Yes	A. Yes	B. Everyday	G. Cholera;J. Tuberculosis	B. Giardia intestinalis	B. Start treatment immediately with lope amide whilst drinking plenty of fluids.	E. Insect repellent	C. Polio	C. I donâ€™t know	C. I donâ€™t know	C. I donâ€™t know	C. I donâ€™t know	C. I donâ€™t know	C. I donâ€™t know	C. I donâ€™t know	C. I donâ€™t know	C. I donâ€™t know	C. I donâ€™t know	C. I donâ€™t know	C. I donâ€™t know	C. I donâ€™t know	C. I donâ€™t know	C. I donâ€™t know	E. Antimalarial drugs
A. Male	C. 31-35	C. 11-15 years	A. Diploma (pharmacy technician)	A. Saudi Arabia	A. Rural	A. Yes	B. No	A. Less than one hour per day	E. Malaria/ yethrib fever.	E. Campylobacter pylori	C. Start treatment immediately with one dose of norfloxacin 800 mg plus loperamide whilst drinking plenty of fluids.	G. Paracetamol or aspirin tablets	B. Measles	C. I donâ€™t know	A. Yes	C. I donâ€™t know	A. Yes	B. No	C. I donâ€™t know	B. No	A. Yes	B. No	B. No	A. Yes	B. No	A. Yes	C. I donâ€™t know	A. Yes	F. Face masks
A. Male	D. 36-40	C. 11-15 years	C. PharmD (Doctor of Pharmacy)	C. Yemen	A. Rural	B. No	A. Yes	F. Less than 1 hour in a month	H. Viral fever	C. Salmonella	B. Start treatment immediately with lope amide whilst drinking plenty of fluids.	B. Small range of bandages, dressings and tapes	D. Tetanus	C. I donâ€™t know	C. I donâ€™t know	C. I donâ€™t know	C. I donâ€™t know	C. I donâ€™t know	C. I donâ€™t know	C. I donâ€™t know	C. I donâ€™t know	C. I donâ€™t know	C. I donâ€™t know	C. I donâ€™t know	C. I donâ€™t know	C. I donâ€™t know	C. I donâ€™t know	C. I donâ€™t know	E. Antimalarial drugs
B. Female	B. 26-30	A. 0-5 years	B. Bachelor BPharm	E. India	A. Rural	B. No	A. Yes	B. Everyday	C. Gastro intestinal disease	E. Campylobacter pylori	A. No active treatment, just maintain hydration using Gastrolyte Â® and allow the diarrhea to take its course.	D. Sunscreen /Hats/caps	E. Rabies	B. No	A. Yes	A. Yes	B. No	B. No	A. Yes	A. Yes	C. I donâ€™t know	A. Yes	B. No	C. I donâ€™t know	C. I donâ€™t know	C. I donâ€™t know	A. Yes	C. I donâ€™t know	D. Ciprofloxacin
B. Female	B. 26-30	B. 6-10 years	B. Bachelor BPharm	F. Other countryâ€¦â€¦â€¦â€¦â€¦â€¦	B. Urban	A. Yes	B. No	A. Less than one hour per day	A. Diarrhea/ Motion Sickness;B. Bacterial infections of Respiratory (pneumonia/ Flue, cough, sore throat);C. Gastro intestinal disease;D. Food poisoning;E. Malaria/ yethrib fever.;F. Hepatitis A;L. Skin milia;N. Heat stroke	C. Salmonella	E. Start treatment immediately with one dose of doxycycline 200 mg plus loperamide whilst drinking plenty of fluids	A. Oral rehydration sachets/tablets;C. Antidiarrheal agent;D. Sunscreen /Hats/caps;O. Salbutamol inhaler;P. Antihistamine tablets	F. Hepatitis A	B. No	B. No	A. Yes	B. No	B. No	C. I donâ€™t know	C. I donâ€™t know	B. No	C. I donâ€™t know	Yes	C. I donâ€™t know	C. I donâ€™t know	C. I donâ€™t know	A. Yes	C. I donâ€™t know	B. Lozenges;C. ORS;E. Antimalarial drugs;H. Antibiotics
B. Female	B. 26-30	D. >15	C. PharmD (Doctor of Pharmacy)	D. Pakistan	B. Urban	A. Yes	B. No	A. Less than one hour per day	I. Hepatitis B	E. Campylobacter pylori	A. No active treatment, just maintain hydration using Gastrolyte Â® and allow the diarrhea to take its course.	B. Small range of bandages, dressings and tapes	F. Hepatitis A	A. Yes	B. No	C. I donâ€™t know	A. Yes	B. No	B. No	B. No	A. Yes	C. I donâ€™t know	B. No	A. Yes	B. No	B. No	A. Yes	B. No	E. Antimalarial drugs
B. Female	C. 31-35	A. 0-5 years	B. Bachelor BPharm	B. Egypt	B. Urban	C. I donâ€™t know	B. No	D. Less than 1 hour per week	D. Food poisoning	D. Rotaviruses	C. Start treatment immediately with one dose of norfloxacin 800 mg plus loperamide whilst drinking plenty of fluids.	D. Sunscreen /Hats/caps	G. Meningococcal Meningitis	A. Yes	C. I donâ€™t know	B. No	B. No	C. I donâ€™t know	A. Yes	B. No	A. Yes	B. No	B. No	B. No	B. No	B. No	A. Yes	B. No	A. OTC analgesics
B. Female	B. 26-30	D. >15	A. Diploma (pharmacy technician)	E. India	B. Urban	C. I donâ€™t know	B. No	D. Less than 1 hour per week	G. Cholera	D. Rotaviruses	B. Start treatment immediately with lope amide whilst drinking plenty of fluids.	D. Sunscreen /Hats/caps	C. Polio	B. No	C. I donâ€™t know	C. I donâ€™t know	A. Yes	C. I donâ€™t know	A. Yes	A. Yes	C. I donâ€™t know	A. Yes	B. No	A. Yes	B. No	A. Yes	C. I donâ€™t know	A. Yes	G. Hand hygiene
B. Female	A. 21-25	C. 11-15 years	A. Diploma (pharmacy technician)	C. Yemen	B. Urban	B. No	B. No	F. Less than 1 hour in a month	D. Food poisoning	B. Giardia intestinalis	C. Start treatment immediately with one dose of norfloxacin 800 mg plus loperamide whilst drinking plenty of fluids.	B. Small range of bandages, dressings and tapes	D. Tetanus	A. Yes	C. I donâ€™t know	A. Yes	B. No	C. I donâ€™t know	B. No	B. No	B. No	C. I donâ€™t know	B. No	C. I donâ€™t know	B. No	B. No	C. I donâ€™t know	C. I donâ€™t know	F. Face masks
B. Female	E. >41	C. 11-15 years	B. Bachelor BPharm	E. India	A. Rural	C. I donâ€™t know	A. Yes	B. Everyday	C. Gastro intestinal disease	A. Enter toxigenic E. coli (ETEC)	D.Start treatment immediately with one dose of norfloxacin 800 mg whilst drinking plenty of fluids	J. Norfloxacin tablets	G. Meningococcal Meningitis	B. No	C. I donâ€™t know	B. No	B. No	B. No	A. Yes	B. No	C. I donâ€™t know	C. I donâ€™t know	B. No	C. I donâ€™t know	B. No	A. Yes	B. No	C. I donâ€™t know	C. ORS
A. Male	C. 31-35	B. 6-10 years	C. PharmD (Doctor of Pharmacy)	C. Yemen	B. Urban	B. No	A. Yes	A. Less than one hour per day	A. Diarrhea/ Motion Sickness;B. Bacterial infections of Respiratory (pneumonia/ Flue, cough, sore throat);D. Food poisoning;F. Hepatitis A;N. Heat stroke	B. Giardia intestinalis	B. Start treatment immediately with lope amide whilst drinking plenty of fluids.	A. Oral rehydration sachets/tablets;D. Sunscreen /Hats/caps;F. Face masks;H. Iodine solution;N. Sharps kit	C. Polio	C. I donâ€™t know	C. I donâ€™t know	B. No	C. I donâ€™t know	C. I donâ€™t know	B. No	B. No	B. No	B. No	B. No	B. No	A. Yes	B. No	B. No	B. No	B. Lozenges;D. Ciprofloxacin;F. Face masks
A. Male	C. 31-35	B. 6-10 years	B. Bachelor BPharm	E. India	A. Rural	B. No	B. No	C. More than one hour per day	M. Heat hyperpyrexia	C. Salmonella	E. Start treatment immediately with one dose of doxycycline 200 mg plus loperamide whilst drinking plenty of fluids	F. Face masks;O. Salbutamol inhaler	D. Tetanus	B. No	C. I donâ€™t know	A. Yes	B. No	C. I donâ€™t know	B. No	B. No	B. No	B. No	B. No	C. I donâ€™t know	B. No	B. No	C. I donâ€™t know	C. I donâ€™t know	D. Ciprofloxacin
A. Male	C. 31-35	A. 0-5 years	D. Postgraduate studies (masterâ€™s degree or PhD)	C. Yemen	A. Rural	C. I donâ€™t know	A. Yes	D. Less than 1 hour per week	E. Malaria/ yethrib fever.;0. I donâ€™t know	E. Campylobacter pylori	A. No active treatment, just maintain hydration using Gastrolyte Â® and allow the diarrhea to take its course.	I. Appropriate antimalarial;P. Antihistamine tablets	C. Polio	C. I donâ€™t know	A. Yes	B. No	A. Yes	C. I donâ€™t know	C. I donâ€™t know	B. No	A. Yes	A. Yes	B. No	C. I donâ€™t know	B. No	A. Yes	C. I donâ€™t know	A. Yes	A. OTC analgesics;H. Antibiotics
B. Female	B. 26-30	C. 11-15 years	C. PharmD (Doctor of Pharmacy)	B. Egypt	A. Rural	C. I donâ€™t know	B. No	C. More than one hour per day	A. Diarrhea/ Motion Sickness;B. Bacterial infections of Respiratory (pneumonia/ Flue, cough, sore throat);D. Food poisoning;F. Hepatitis A;H. Viral fever;L. Skin milia;N. Heat stroke	C. Salmonella	B. Start treatment immediately with lope amide whilst drinking plenty of fluids.	A. Oral rehydration sachets/tablets;B. Small range of bandages, dressings and tapes;D. Sunscreen /Hats/caps;G. Paracetamol or aspirin tablets;I. Appropriate antimalarial;M. Antiseptic cream	B. Measles	B. No	B. No	C. I donâ€™t know	C. I donâ€™t know	C. I donâ€™t know	C. I donâ€™t know	C. I donâ€™t know	C. I donâ€™t know	C. I donâ€™t know	C. I donâ€™t know	B. No	A. Yes	A. Yes	B. No	C. I donâ€™t know	A. OTC analgesics;B. Lozenges;C. ORS;D. Ciprofloxacin;E. Antimalarial drugs;F. Face masks;G. Hand hygiene;H. Antibiotics
A. Male	C. 31-35	B. 6-10 years	B. Bachelor BPharm	B. Egypt	B. Urban	B. No	B. No	G. I did not provided travel advise	E. Malaria/ yethrib fever.;L. Skin milia	E. Campylobacter pylori	B. Start treatment immediately with lope amide whilst drinking plenty of fluids.	P. Antihistamine tablets	D. Tetanus	A. Yes	B. No	A. Yes	B. No	B. No	B. No	B. No	A. Yes	A. Yes	B. No	B. No	B. No	B. No	B. No	B. No	G. Hand hygiene
A. Male	C. 31-35	B. 6-10 years	B. Bachelor BPharm	C. Yemen	A. Rural	C. I donâ€™t know	B. No	B. Everyday	K. Gonorrhoea	E. Campylobacter pylori	A. No active treatment, just maintain hydration using Gastrolyte Â® and allow the diarrhea to take its course.	J. Norfloxacin tablets	F. Hepatitis A	B. No	C. I donâ€™t know	C. I donâ€™t know	C. I donâ€™t know	B. No	B. No	A. Yes	B. No	B. No	B. No	A. Yes	C. I donâ€™t know	B. No	C. I donâ€™t know	A. Yes	G. Hand hygiene
A. Male	C. 31-35	B. 6-10 years	B. Bachelor BPharm	E. India	A. Rural	C. I donâ€™t know	B. No	E. More than one hour per week	A. Diarrhea/ Motion Sickness;C. Gastro intestinal disease;E. Malaria/ yethrib fever.;I. Hepatitis B;0. I donâ€™t know	C. Salmonella	B. Start treatment immediately with lope amide whilst drinking plenty of fluids.	A. Oral rehydration sachets/tablets;B. Small range of bandages, dressings and tapes;D. Sunscreen /Hats/caps;H. Iodine solution;J. Norfloxacin tablets;M. Antiseptic cream	F. Hepatitis A	B. No	C. I donâ€™t know	A. Yes	C. I donâ€™t know	B. No	C. I donâ€™t know	C. I donâ€™t know	B. No	B. No	C. I donâ€™t know	C. I donâ€™t know	B. No	C. I donâ€™t know	A. Yes	C. I donâ€™t know	A. OTC analgesics;C. ORS;F. Face masks;H. Antibiotics
A. Male	C. 31-35	A. 0-5 years	B. Bachelor BPharm	C. Yemen	A. Rural	C. I donâ€™t know	A. Yes	C. More than one hour per day	I. Hepatitis B	D. Rotaviruses	C. Start treatment immediately with one dose of norfloxacin 800 mg plus loperamide whilst drinking plenty of fluids.	F. Face masks	G. Meningococcal Meningitis	C. I donâ€™t know	C. I donâ€™t know	C. I donâ€™t know	C. I donâ€™t know	C. I donâ€™t know	C. I donâ€™t know	C. I donâ€™t know	C. I donâ€™t know	C. I donâ€™t know	C. I donâ€™t know	C. I donâ€™t know	C. I donâ€™t know	C. I donâ€™t know	C. I donâ€™t know	C. I donâ€™t know	F. Face masks
B. Female	C. 31-35	D. >15	C. PharmD (Doctor of Pharmacy)	B. Egypt	B. Urban	A. Yes	A. Yes	D. Less than 1 hour per week	D. Food poisoning	E. Campylobacter pylori	A. No active treatment, just maintain hydration using Gastrolyte Â® and allow the diarrhea to take its course.	H. Iodine solution;L. Metoclopramide tablets	C. Polio	B. No	B. No	B. No	B. No	C. I donâ€™t know	B. No	C. I donâ€™t know	B. No	B. No	B. No	A. Yes	C. I donâ€™t know	B. No	C. I donâ€™t know	C. I donâ€™t know	D. Ciprofloxacin;F. Face masks;G. Hand hygiene
B. Female	D. 36-40	B. 6-10 years	C. PharmD (Doctor of Pharmacy)	D. Pakistan	A. Rural	A. Yes	B. No	G. I did not provided travel advise	A. Diarrhea/ Motion Sickness;F. Hepatitis A;J. Tuberculosis;N. Heat stroke	E. Campylobacter pylori	B. Start treatment immediately with lope amide whilst drinking plenty of fluids.	A. Oral rehydration sachets/tablets;I. Appropriate antimalarial;M. Antiseptic cream;P. Antihistamine tablets	D. Tetanus	A. Yes	C. I donâ€™t know	A. Yes	A. Yes	B. No	B. No	A. Yes	C. I donâ€™t know	A. Yes	C. I donâ€™t know	C. I donâ€™t know	B. No	A. Yes	B. No	B. No	A. OTC analgesics;C. ORS;F. Face masks;H. Antibiotics
A. Male	A. 21-25	B. 6-10 years	B. Bachelor BPharm	C. Yemen	A. Rural	C. I donâ€™t know	B. No	G. I did not provided travel advise	G. Cholera	C. Salmonella	B. Start treatment immediately with lope amide whilst drinking plenty of fluids.	I. Appropriate antimalarial	F. Hepatitis A	C. I donâ€™t know	C. I donâ€™t know	C. I donâ€™t know	C. I donâ€™t know	C. I donâ€™t know	C. I donâ€™t know	C. I donâ€™t know	C. I donâ€™t know	C. I donâ€™t know	C. I donâ€™t know	C. I donâ€™t know	C. I donâ€™t know	C. I donâ€™t know	C. I donâ€™t know	C. I donâ€™t know	F. Face masks
A. Male	C. 31-35	B. 6-10 years	B. Bachelor BPharm	B. Egypt	A. Rural	C. I donâ€™t know	A. Yes	E. More than one hour per week	A. Diarrhea/ Motion Sickness;B. Bacterial infections of Respiratory (pneumonia/ Flue, cough, sore throat);D. Food poisoning;F. Hepatitis A;H. Viral fever;J. Tuberculosis;L. Skin milia	C. Salmonella	B. Start treatment immediately with lope amide whilst drinking plenty of fluids.	A. Oral rehydration sachets/tablets;C. Antidiarrheal agent;D. Sunscreen /Hats/caps;N. Sharps kit;O. Salbutamol inhaler;P. Antihistamine tablets	A. Influenza	B. No	B. No	B. No	C. I donâ€™t know	C. I donâ€™t know	B. No	B. No	A. Yes	B. No	Yes	C. I donâ€™t know	B. No	B. No	B. No	B. No	A. OTC analgesics;C. ORS;E. Antimalarial drugs;G. Hand hygiene
A. Male	C. 31-35	B. 6-10 years	C. PharmD (Doctor of Pharmacy)	D. Pakistan	B. Urban	C. I donâ€™t know	A. Yes	D. Less than 1 hour per week	A. Diarrhea/ Motion Sickness;F. Hepatitis A;I. Hepatitis B;L. Skin milia;M. Heat hyperpyrexia	A. Enter toxigenic E. coli (ETEC)	A. No active treatment, just maintain hydration using Gastrolyte Â® and allow the diarrhea to take its course.	A. Oral rehydration sachets/tablets;B. Small range of bandages, dressings and tapes;G. Paracetamol or aspirin tablets;H. Iodine solution;K. Broad spectrum antibiotic;M. Antiseptic cream;P. Antihistamine tablets	H. Yellow fever or viral fever	A. Yes	B. No	B. No	A. Yes	B. No	C. I donâ€™t know	C. I donâ€™t know	A. Yes	A. Yes	C. I donâ€™t know	C. I donâ€™t know	B. No	A. Yes	B. No	B. No	A. OTC analgesics;E. Antimalarial drugs;G. Hand hygiene
A. Male	D. 36-40	C. 11-15 years	B. Bachelor BPharm	B. Egypt	B. Urban	C. I donâ€™t know	A. Yes	B. Everyday	A. Diarrhea/ Motion Sickness;C. Gastro intestinal disease;I. Hepatitis B;L. Skin milia;0. I donâ€™t know	A. Enter toxigenic E. coli (ETEC)	B. Start treatment immediately with lope amide whilst drinking plenty of fluids.	A. Oral rehydration sachets/tablets;E. Insect repellent;I. Appropriate antimalarial;O. Salbutamol inhaler	B. Measles	C. I donâ€™t know	A. Yes	B. No	C. I donâ€™t know	C. I donâ€™t know	A. Yes	B. No	B. No	A. Yes	B. No	A. Yes	C. I donâ€™t know	A. Yes	B. No	A. Yes	A. OTC analgesics;D. Ciprofloxacin;F. Face masks;G. Hand hygiene
B. Female	A. 21-25	D. >15	C. PharmD (Doctor of Pharmacy)	C. Yemen	B. Urban	A. Yes	B. No	C. More than one hour per day	B. Bacterial infections of Respiratory (pneumonia/ Flue, cough, sore throat);D. Food poisoning;F. Hepatitis A;I. Hepatitis B	C. Salmonella	B. Start treatment immediately with lope amide whilst drinking plenty of fluids.	A. Oral rehydration sachets/tablets;B. Small range of bandages, dressings and tapes;F. Face masks;H. Iodine solution	A. Influenza	C. I donâ€™t know	C. I donâ€™t know	B. No	B. No	C. I donâ€™t know	B. No	A. Yes	C. I donâ€™t know	B. No	C. I donâ€™t know	A. Yes	B. No	B. No	A. Yes	C. I donâ€™t know	A. OTC analgesics;B. Lozenges;C. ORS;D. Ciprofloxacin;E. Antimalarial drugs;F. Face masks;G. Hand hygiene;H. Antibiotics
A. Male	B. 26-30	A. 0-5 years	B. Bachelor BPharm	F. Other countryâ€¦â€¦â€¦â€¦â€¦â€¦	B. Urban	C. I donâ€™t know	A. Yes	C. More than one hour per day	A. Diarrhea/ Motion Sickness;D. Food poisoning;E. Malaria/ yethrib fever.;J. Tuberculosis;L. Skin milia;0. I donâ€™t know	C. Salmonella	C. Start treatment immediately with one dose of norfloxacin 800 mg plus loperamide whilst drinking plenty of fluids.	A. Oral rehydration sachets/tablets;B. Small range of bandages, dressings and tapes;G. Paracetamol or aspirin tablets;H. Iodine solution;M. Antiseptic cream;O. Salbutamol inhaler	D. Tetanus	C. I donâ€™t know	A. Yes	C. I donâ€™t know	A. Yes	A. Yes	B. No	A. Yes	B. No	B. No	Yes	B. No	B. No	A. Yes	A. Yes	B. No	A. OTC analgesics;E. Antimalarial drugs;F. Face masks;G. Hand hygiene
B. Female	C. 31-35	D. >15	B. Bachelor BPharm	B. Egypt	B. Urban	C. I donâ€™t know	A. Yes	G. I did not provided travel advise	B. Bacterial infections of Respiratory (pneumonia/ Flue, cough, sore throat);F. Hepatitis A;I. Hepatitis B;M. Heat hyperpyrexia;N. Heat stroke	C. Salmonella	C. Start treatment immediately with one dose of norfloxacin 800 mg plus loperamide whilst drinking plenty of fluids.	B. Small range of bandages, dressings and tapes;D. Sunscreen /Hats/caps;G. Paracetamol or aspirin tablets;L. Metoclopramide tablets;O. Salbutamol inhaler	D. Tetanus	B. No	B. No	B. No	A. Yes	A. Yes	B. No	B. No	B. No	C. I donâ€™t know	Yes	B. No	C. I donâ€™t know	C. I donâ€™t know	A. Yes	B. No	B. Lozenges;E. Antimalarial drugs;F. Face masks;H. Antibiotics
B. Female	C. 31-35	D. >15	A. Diploma (pharmacy technician)	D. Pakistan	B. Urban	A. Yes	B. No	D. Less than 1 hour per week	A. Diarrhea/ Motion Sickness;D. Food poisoning;H. Viral fever;L. Skin milia;N. Heat stroke	B. Giardia intestinalis	B. Start treatment immediately with lope amide whilst drinking plenty of fluids.	B. Small range of bandages, dressings and tapes;E. Insect repellent;J. Norfloxacin tablets;M. Antiseptic cream;P. Antihistamine tablets	B. Measles	A. Yes	B. No	B. No	A. Yes	B. No	B. No	B. No	B. No	B. No	B. No	C. I donâ€™t know	B. No	B. No	B. No	A. Yes	B. Lozenges;D. Ciprofloxacin;F. Face masks;G. Hand hygiene
B. Female	B. 26-30	B. 6-10 years	A. Diploma (pharmacy technician)	C. Yemen	B. Urban	B. No	A. Yes	B. Everyday	A. Diarrhea/ Motion Sickness;C. Gastro intestinal disease;E. Malaria/ yethrib fever.;H. Viral fever;J. Tuberculosis;L. Skin milia;N. Heat stroke	C. Salmonella	A. No active treatment, just maintain hydration using Gastrolyte Â® and allow the diarrhea to take its course.	B. Small range of bandages, dressings and tapes;E. Insect repellent;H. Iodine solution;K. Broad spectrum antibiotic;O. Salbutamol inhaler	C. Polio	C. I donâ€™t know	A. Yes	C. I donâ€™t know	A. Yes	B. No	A. Yes	B. No	A. Yes	A. Yes	Yes	B. No	B. No	A. Yes	A. Yes	C. I donâ€™t know	A. OTC analgesics;B. Lozenges;C. ORS;E. Antimalarial drugs;G. Hand hygiene
B. Female	B. 26-30	B. 6-10 years	C. PharmD (Doctor of Pharmacy)	E. India	A. Rural	B. No	A. Yes	B. Everyday	A. Diarrhea/ Motion Sickness;D. Food poisoning;G. Cholera;J. Tuberculosis;0. I donâ€™t know	C. Salmonella	C. Start treatment immediately with one dose of norfloxacin 800 mg plus loperamide whilst drinking plenty of fluids.	B. Small range of bandages, dressings and tapes;G. Paracetamol or aspirin tablets;I. Appropriate antimalarial;N. Sharps kit;P. Antihistamine tablets	B. Measles	B. No	B. No	A. Yes	B. No	A. Yes	A. Yes	A. Yes	B. No	A. Yes	B. No	A. Yes	A. Yes	C. I donâ€™t know	C. I donâ€™t know	C. I donâ€™t know	A. OTC analgesics;C. ORS;D. Ciprofloxacin;G. Hand hygiene;H. Antibiotics
A. Male	B. 26-30	C. 11-15 years	D. Postgraduate studies (masterâ€™s degree or PhD)	C. Yemen	A. Rural	B. No	A. Yes	A. Less than one hour per day	A. Diarrhea/ Motion Sickness;D. Food poisoning;F. Hepatitis A;K. Gonorrhoea;M. Heat hyperpyrexia;N. Heat stroke	B. Giardia intestinalis	C. Start treatment immediately with one dose of norfloxacin 800 mg plus loperamide whilst drinking plenty of fluids.	B. Small range of bandages, dressings and tapes;F. Face masks;H. Iodine solution;J. Norfloxacin tablets;K. Broad spectrum antibiotic;N. Sharps kit	B. Measles	A. Yes	C. I donâ€™t know	B. No	A. Yes	B. No	B. No	A. Yes	B. No	A. Yes	B. No	A. Yes	A. Yes	B. No	A. Yes	C. I donâ€™t know	A. OTC analgesics;D. Ciprofloxacin;F. Face masks;H. Antibiotics
A. Male	A. 21-25	B. 6-10 years	B. Bachelor BPharm	C. Yemen	A. Rural	C. I donâ€™t know	B. No	B. Everyday	F. Hepatitis A	C. Salmonella	C. Start treatment immediately with one dose of norfloxacin 800 mg plus loperamide whilst drinking plenty of fluids.	A. Oral rehydration sachets/tablets	E. Rabies	C. I donâ€™t know	C. I donâ€™t know	C. I donâ€™t know	C. I donâ€™t know	C. I donâ€™t know	C. I donâ€™t know	C. I donâ€™t know	C. I donâ€™t know	C. I donâ€™t know	C. I donâ€™t know	C. I donâ€™t know	C. I donâ€™t know	C. I donâ€™t know	C. I donâ€™t know	C. I donâ€™t know	E. Antimalarial drugs
B. Female	C. 31-35	B. 6-10 years	D. Postgraduate studies (masterâ€™s degree or PhD)	A. Saudi Arabia	A. Rural	A. Yes	A. Yes	F. Less than 1 hour in a month	A. Diarrhea/ Motion Sickness;C. Gastro intestinal disease;G. Cholera;J. Tuberculosis;L. Skin milia;N. Heat stroke	A. Enter toxigenic E. coli (ETEC)	B. Start treatment immediately with lope amide whilst drinking plenty of fluids.	A. Oral rehydration sachets/tablets;B. Small range of bandages, dressings and tapes;D. Sunscreen /Hats/caps;E. Insect repellent;I. Appropriate antimalarial;K. Broad spectrum antibiotic;M. Antiseptic cream	B. Measles	C. I donâ€™t know	A. Yes	B. No	C. I donâ€™t know	C. I donâ€™t know	C. I donâ€™t know	B. No	A. Yes	C. I donâ€™t know	C. I donâ€™t know	B. No	B. No	B. No	A. Yes	A. Yes	B. Lozenges;E. Antimalarial drugs;F. Face masks;H. Antibiotics
B. Female	B. 26-30	C. 11-15 years	C. PharmD (Doctor of Pharmacy)	C. Yemen	B. Urban	A. Yes	B. No	A. Less than one hour per day	A. Diarrhea/ Motion Sickness;D. Food poisoning;F. Hepatitis A;J. Tuberculosis	C. Salmonella	A. No active treatment, just maintain hydration using Gastrolyte Â® and allow the diarrhea to take its course.	A. Oral rehydration sachets/tablets;B. Small range of bandages, dressings and tapes;C. Antidiarrheal agent;F. Face masks;H. Iodine solution;M. Antiseptic cream	B. Measles	B. No	C. I donâ€™t know	C. I donâ€™t know	B. No	C. I donâ€™t know	C. I donâ€™t know	B. No	B. No	C. I donâ€™t know	B. No	B. No	B. No	B. No	B. No	B. No	B. Lozenges;C. ORS;E. Antimalarial drugs;G. Hand hygiene
B. Female	B. 26-30	C. 11-15 years	A. Diploma (pharmacy technician)	D. Pakistan	B. Urban	A. Yes	B. No	A. Less than one hour per day	B. Bacterial infections of Respiratory (pneumonia/ Flue, cough, sore throat);F. Hepatitis A;I. Hepatitis B;L. Skin milia	B. Giardia intestinalis	A. No active treatment, just maintain hydration using Gastrolyte Â® and allow the diarrhea to take its course.	A. Oral rehydration sachets/tablets;B. Small range of bandages, dressings and tapes;D. Sunscreen /Hats/caps;F. Face masks;L. Metoclopramide tablets;N. Sharps kit	F. Hepatitis A	B. No	A. Yes	B. No	A. Yes	A. Yes	B. No	B. No	A. Yes	C. I donâ€™t know	C. I donâ€™t know	A. Yes	B. No	C. I donâ€™t know	A. Yes	B. No	A. OTC analgesics;C. ORS;E. Antimalarial drugs;G. Hand hygiene
B. Female	A. 21-25	C. 11-15 years	B. Bachelor BPharm	B. Egypt	A. Rural	A. Yes	B. No	D. Less than 1 hour per week	A. Diarrhea/ Motion Sickness;G. Cholera;J. Tuberculosis;M. Heat hyperpyrexia	B. Giardia intestinalis	B. Start treatment immediately with lope amide whilst drinking plenty of fluids.	B. Small range of bandages, dressings and tapes;E. Insect repellent;J. Norfloxacin tablets;N. Sharps kit	E. Rabies	A. Yes	B. No	A. Yes	C. I donâ€™t know	A. Yes	A. Yes	A. Yes	C. I donâ€™t know	A. Yes	Yes	C. I donâ€™t know	B. No	B. No	A. Yes	A. Yes	B. Lozenges;E. Antimalarial drugs;G. Hand hygiene
B. Female	C. 31-35	B. 6-10 years	B. Bachelor BPharm	D. Pakistan	B. Urban	B. No	B. No	A. Less than one hour per day	A. Diarrhea/ Motion Sickness;B. Bacterial infections of Respiratory (pneumonia/ Flue, cough, sore throat);E. Malaria/ yethrib fever.;G. Cholera;J. Tuberculosis;M. Heat hyperpyrexia;N. Heat stroke	B. Giardia intestinalis	A. No active treatment, just maintain hydration using Gastrolyte Â® and allow the diarrhea to take its course.	A. Oral rehydration sachets/tablets;B. Small range of bandages, dressings and tapes;D. Sunscreen /Hats/caps;I. Appropriate antimalarial;K. Broad spectrum antibiotic;M. Antiseptic cream	C. Polio	C. I donâ€™t know	C. I donâ€™t know	C. I donâ€™t know	C. I donâ€™t know	C. I donâ€™t know	A. Yes	B. No	C. I donâ€™t know	B. No	C. I donâ€™t know	B. No	B. No	B. No	C. I donâ€™t know	B. No	A. OTC analgesics;C. ORS;D. Ciprofloxacin;G. Hand hygiene
B. Female	E. >41	C. 11-15 years	C. PharmD (Doctor of Pharmacy)	C. Yemen	A. Rural	C. I donâ€™t know	B. No	G. I did not provided travel advise	B. Bacterial infections of Respiratory (pneumonia/ Flue, cough, sore throat);D. Food poisoning;G. Cholera;K. Gonorrhoea;M. Heat hyperpyrexia	D. Rotaviruses	E. Start treatment immediately with one dose of doxycycline 200 mg plus loperamide whilst drinking plenty of fluids	C. Antidiarrheal agent;E. Insect repellent;G. Paracetamol or aspirin tablets;M. Antiseptic cream	C. Polio	A. Yes	A. Yes	B. No	A. Yes	B. No	B. No	A. Yes	A. Yes	B. No	C. I donâ€™t know	A. Yes	A. Yes	C. I donâ€™t know	B. No	A. Yes	A. OTC analgesics;C. ORS;F. Face masks
B. Female	B. 26-30	C. 11-15 years	B. Bachelor BPharm	D. Pakistan	B. Urban	B. No	A. Yes	G. I did not provided travel advise	B. Bacterial infections of Respiratory (pneumonia/ Flue, cough, sore throat);E. Malaria/ yethrib fever.;G. Cholera;J. Tuberculosis;L. Skin milia	C. Salmonella	C. Start treatment immediately with one dose of norfloxacin 800 mg plus loperamide whilst drinking plenty of fluids.	A. Oral rehydration sachets/tablets;E. Insect repellent;G. Paracetamol or aspirin tablets	A. Influenza	C. I donâ€™t know		A. Yes	B. No	C. I donâ€™t know	A. Yes	C. I donâ€™t know	A. Yes	C. I donâ€™t know	B. No	C. I donâ€™t know	B. No	C. I donâ€™t know	A. Yes	C. I donâ€™t know	A. OTC analgesics;D. Ciprofloxacin;F. Face masks;H. Antibiotics
A. Male	B. 26-30	B. 6-10 years	B. Bachelor BPharm	B. Egypt	B. Urban	B. No	A. Yes	D. Less than 1 hour per week	A. Diarrhea/ Motion Sickness;C. Gastro intestinal disease;E. Malaria/ yethrib fever.;G. Cholera;I. Hepatitis B;L. Skin milia;M. Heat hyperpyrexia;N. Heat stroke	B. Giardia intestinalis	A. No active treatment, just maintain hydration using Gastrolyte Â® and allow the diarrhea to take its course.	A. Oral rehydration sachets/tablets;C. Antidiarrheal agent;O. Salbutamol inhaler	C. Polio	B. No	C. I donâ€™t know	C. I donâ€™t know	C. I donâ€™t know	A. Yes	A. Yes	C. I donâ€™t know	B. No	C. I donâ€™t know	C. I donâ€™t know	B. No	B. No	A. Yes	C. I donâ€™t know	A. Yes	A. OTC analgesics;C. ORS;F. Face masks;H. Antibiotics
B. Female	B. 26-30	C. 11-15 years	C. PharmD (Doctor of Pharmacy)	C. Yemen	A. Rural	B. No	A. Yes	C. More than one hour per day	A. Diarrhea/ Motion Sickness;D. Food poisoning;H. Viral fever;L. Skin milia	C. Salmonella	A. No active treatment, just maintain hydration using Gastrolyte Â® and allow the diarrhea to take its course.	A. Oral rehydration sachets/tablets;G. Paracetamol or aspirin tablets;K. Broad spectrum antibiotic;O. Salbutamol inhaler	A. Influenza	A. Yes	B. No	B. No	B. No	B. No	B. No	A. Yes	C. I donâ€™t know	B. No	Yes	A. Yes	B. No	A. Yes	B. No	B. No	A. OTC analgesics;B. Lozenges;E. Antimalarial drugs;G. Hand hygiene
A. Male	C. 31-35	C. 11-15 years	C. PharmD (Doctor of Pharmacy)	A. Saudi Arabia	A. Rural	B. No	A. Yes	C. More than one hour per day	A. Diarrhea/ Motion Sickness;F. Hepatitis A;L. Skin milia	C. Salmonella	D.Start treatment immediately with one dose of norfloxacin 800 mg whilst drinking plenty of fluids	C. Antidiarrheal agent;H. Iodine solution;O. Salbutamol inhaler	E. Rabies	B. No	B. No	B. No	A. Yes	B. No	A. Yes	B. No	A. Yes	B. No	B. No	B. No	C. I donâ€™t know	B. No	A. Yes	B. No	B. Lozenges;E. Antimalarial drugs
A. Male	C. 31-35	C. 11-15 years	D. Postgraduate studies (masterâ€™s degree or PhD)	D. Pakistan	B. Urban	C. I donâ€™t know	B. No	B. Everyday	A. Diarrhea/ Motion Sickness;B. Bacterial infections of Respiratory (pneumonia/ Flue, cough, sore throat);E. Malaria/ yethrib fever.;G. Cholera;I. Hepatitis B;L. Skin milia;N. Heat stroke	B. Giardia intestinalis	B. Start treatment immediately with lope amide whilst drinking plenty of fluids.	A. Oral rehydration sachets/tablets;C. Antidiarrheal agent;E. Insect repellent	B. Measles	C. I donâ€™t know	C. I donâ€™t know	C. I donâ€™t know	C. I donâ€™t know	A. Yes	C. I donâ€™t know	A. Yes	B. No	C. I donâ€™t know	B. No	C. I donâ€™t know	A. Yes	C. I donâ€™t know	B. No	C. I donâ€™t know	C. ORS;E. Antimalarial drugs;G. Hand hygiene
B. Female	D. 36-40	A. 0-5 years	C. PharmD (Doctor of Pharmacy)	C. Yemen	A. Rural	A. Yes	A. Yes	C. More than one hour per day	A. Diarrhea/ Motion Sickness;E. Malaria/ yethrib fever.;I. Hepatitis B;L. Skin milia;N. Heat stroke	B. Giardia intestinalis	A. No active treatment, just maintain hydration using Gastrolyte Â® and allow the diarrhea to take its course.	C. Antidiarrheal agent;E. Insect repellent;J. Norfloxacin tablets;N. Sharps kit	A. Influenza	A. Yes	A. Yes	B. No	B. No	A. Yes	A. Yes	A. Yes	B. No	C. I donâ€™t know	Yes	A. Yes	B. No	A. Yes	B. No	A. Yes	A. OTC analgesics;D. Ciprofloxacin;E. Antimalarial drugs;G. Hand hygiene
B. Female	D. 36-40	C. 11-15 years	A. Diploma (pharmacy technician)	B. Egypt	B. Urban	B. No	B. No	E. More than one hour per week	A. Diarrhea/ Motion Sickness;D. Food poisoning;H. Viral fever;K. Gonorrhoea;0. I donâ€™t know	A. Enter toxigenic E. coli (ETEC)	D.Start treatment immediately with one dose of norfloxacin 800 mg whilst drinking plenty of fluids	A. Oral rehydration sachets/tablets;E. Insect repellent;I. Appropriate antimalarial;N. Sharps kit;P. Antihistamine tablets	B. Measles	A. Yes	B. No	B. No	B. No	A. Yes	B. No	B. No	B. No	B. No	Yes	A. Yes	A. Yes	B. No	C. I donâ€™t know	B. No	A. OTC analgesics;E. Antimalarial drugs;H. Antibiotics
B. Female	C. 31-35	B. 6-10 years	B. Bachelor BPharm	D. Pakistan	A. Rural	C. I donâ€™t know	A. Yes	C. More than one hour per day	A. Diarrhea/ Motion Sickness;B. Bacterial infections of Respiratory (pneumonia/ Flue, cough, sore throat);D. Food poisoning;E. Malaria/ yethrib fever.;I. Hepatitis B;L. Skin milia;N. Heat stroke	C. Salmonella	B. Start treatment immediately with lope amide whilst drinking plenty of fluids.	A. Oral rehydration sachets/tablets;B. Small range of bandages, dressings and tapes;D. Sunscreen /Hats/caps;L. Metoclopramide tablets;N. Sharps kit;P. Antihistamine tablets	G. Meningococcal Meningitis	C. I donâ€™t know	B. No	A. Yes	C. I donâ€™t know	B. No	A. Yes	B. No	A. Yes	C. I donâ€™t know	C. I donâ€™t know	B. No	A. Yes	C. I donâ€™t know	B. No	A. Yes	A. OTC analgesics;C. ORS;E. Antimalarial drugs;G. Hand hygiene
A. Male	B. 26-30	B. 6-10 years	A. Diploma (pharmacy technician)	D. Pakistan	B. Urban	B. No	B. No	D. Less than 1 hour per week	C. Gastro intestinal disease;G. Cholera;J. Tuberculosis;N. Heat stroke;0. I donâ€™t know	D. Rotaviruses	A. No active treatment, just maintain hydration using Gastrolyte Â® and allow the diarrhea to take its course.	C. Antidiarrheal agent;H. Iodine solution;L. Metoclopramide tablets	C. Polio	A. Yes	B. No	B. No	B. No	B. No	C. I donâ€™t know	B. No	A. Yes	B. No	B. No	B. No	B. No	B. No	B. No	C. I donâ€™t know	A. OTC analgesics;E. Antimalarial drugs
B. Female	C. 31-35	B. 6-10 years	B. Bachelor BPharm	B. Egypt	B. Urban	C. I donâ€™t know	A. Yes	D. Less than 1 hour per week	A. Diarrhea/ Motion Sickness;B. Bacterial infections of Respiratory (pneumonia/ Flue, cough, sore throat);C. Gastro intestinal disease;D. Food poisoning;E. Malaria/ yethrib fever.;G. Cholera;H. Viral fever;K. Gonorrhoea;M. Heat hyperpyrexia	C. Salmonella	C. Start treatment immediately with one dose of norfloxacin 800 mg plus loperamide whilst drinking plenty of fluids.	A. Oral rehydration sachets/tablets;B. Small range of bandages, dressings and tapes;C. Antidiarrheal agent;I. Appropriate antimalarial;K. Broad spectrum antibiotic;N. Sharps kit;P. Antihistamine tablets	C. Polio	B. No	B. No	A. Yes	C. I donâ€™t know	A. Yes	C. I donâ€™t know	A. Yes	C. I donâ€™t know	A. Yes	C. I donâ€™t know	A. Yes	C. I donâ€™t know	B. No	B. No	A. Yes	A. OTC analgesics;C. ORS;E. Antimalarial drugs;H. Antibiotics
A. Male	A. 21-25	C. 11-15 years	D. Postgraduate studies (masterâ€™s degree or PhD)	D. Pakistan	A. Rural	B. No	B. No	F. Less than 1 hour in a month	B. Bacterial infections of Respiratory (pneumonia/ Flue, cough, sore throat);F. Hepatitis A;K. Gonorrhoea	B. Giardia intestinalis	C. Start treatment immediately with one dose of norfloxacin 800 mg plus loperamide whilst drinking plenty of fluids.	B. Small range of bandages, dressings and tapes;F. Face masks;K. Broad spectrum antibiotic	B. Measles	C. I donâ€™t know	A. Yes	C. I donâ€™t know	B. No	C. I donâ€™t know	B. No	A. Yes	B. No	C. I donâ€™t know	B. No	C. I donâ€™t know	B. No	A. Yes	B. No	C. I donâ€™t know	A. OTC analgesics;C. ORS;G. Hand hygiene
B. Female	C. 31-35	B. 6-10 years	D. Postgraduate studies (masterâ€™s degree or PhD)	A. Saudi Arabia	A. Rural	A. Yes	B. No	C. More than one hour per day	A. Diarrhea/ Motion Sickness;B. Bacterial infections of Respiratory (pneumonia/ Flue, cough, sore throat);C. Gastro intestinal disease;D. Food poisoning;G. Cholera;J. Tuberculosis;M. Heat hyperpyrexia	C. Salmonella	E. Start treatment immediately with one dose of doxycycline 200 mg plus loperamide whilst drinking plenty of fluids	B. Small range of bandages, dressings and tapes;F. Face masks;H. Iodine solution;P. Antihistamine tablets	D. Tetanus	C. I donâ€™t know	A. Yes	C. I donâ€™t know	A. Yes	B. No	C. I donâ€™t know	C. I donâ€™t know	A. Yes	B. No	Yes	C. I donâ€™t know	C. I donâ€™t know	B. No	C. I donâ€™t know	B. No	A. OTC analgesics;B. Lozenges;G. Hand hygiene
A. Male	B. 26-30	B. 6-10 years	C. PharmD (Doctor of Pharmacy)	E. India	B. Urban	B. No	A. Yes	C. More than one hour per day	C. Gastro intestinal disease;I. Hepatitis B;N. Heat stroke	C. Salmonella	B. Start treatment immediately with lope amide whilst drinking plenty of fluids.	F. Face masks;J. Norfloxacin tablets;M. Antiseptic cream	C. Polio	B. No	B. No	B. No	A. Yes	B. No	B. No	C. I donâ€™t know	B. No	B. No	Yes	C. I donâ€™t know	B. No	B. No	A. Yes	B. No	B. Lozenges;E. Antimalarial drugs;G. Hand hygiene
B. Female	D. 36-40	B. 6-10 years	C. PharmD (Doctor of Pharmacy)	B. Egypt	A. Rural	C. I donâ€™t know	A. Yes	C. More than one hour per day	D. Food poisoning;F. Hepatitis A;H. Viral fever;I. Hepatitis B;M. Heat hyperpyrexia	B. Giardia intestinalis	B. Start treatment immediately with lope amide whilst drinking plenty of fluids.	A. Oral rehydration sachets/tablets;B. Small range of bandages, dressings and tapes;J. Norfloxacin tablets;N. Sharps kit	A. Influenza	B. No	B. No	B. No	A. Yes	B. No	C. I donâ€™t know	A. Yes	B. No	B. No	B. No	B. No	B. No	A. Yes	B. No	C. I donâ€™t know	A. OTC analgesics;B. Lozenges;G. Hand hygiene
A. Male	D. 36-40	B. 6-10 years	D. Postgraduate studies (masterâ€™s degree or PhD)	E. India	B. Urban	A. Yes	B. No	C. More than one hour per day	F. Hepatitis A;I. Hepatitis B;K. Gonorrhoea;N. Heat stroke	B. Giardia intestinalis	C. Start treatment immediately with one dose of norfloxacin 800 mg plus loperamide whilst drinking plenty of fluids.	A. Oral rehydration sachets/tablets;C. Antidiarrheal agent;E. Insect repellent;G. Paracetamol or aspirin tablets;O. Salbutamol inhaler	E. Rabies	C. I donâ€™t know	C. I donâ€™t know	B. No	A. Yes	C. I donâ€™t know	A. Yes	C. I donâ€™t know	A. Yes	B. No	Yes	C. I donâ€™t know	A. Yes	C. I donâ€™t know	A. Yes	C. I donâ€™t know	A. OTC analgesics;C. ORS;E. Antimalarial drugs;G. Hand hygiene
A. Male	D. 36-40	D. >15	D. Postgraduate studies (masterâ€™s degree or PhD)	D. Pakistan	A. Rural	A. Yes	B. No	D. Less than 1 hour per week	B. Bacterial infections of Respiratory (pneumonia/ Flue, cough, sore throat);G. Cholera;K. Gonorrhoea;N. Heat stroke	E. Campylobacter pylori	C. Start treatment immediately with one dose of norfloxacin 800 mg plus loperamide whilst drinking plenty of fluids.	A. Oral rehydration sachets/tablets;F. Face masks;L. Metoclopramide tablets	D. Tetanus	B. No	C. I donâ€™t know	B. No	C. I donâ€™t know	C. I donâ€™t know	B. No	B. No	B. No	B. No	Yes	A. Yes	A. Yes	A. Yes	B. No	B. No	A. OTC analgesics;E. Antimalarial drugs;G. Hand hygiene;H. Antibiotics
A. Male	B. 26-30	B. 6-10 years	D. Postgraduate studies (masterâ€™s degree or PhD)	B. Egypt	B. Urban	A. Yes	B. No	D. Less than 1 hour per week	A. Diarrhea/ Motion Sickness;B. Bacterial infections of Respiratory (pneumonia/ Flue, cough, sore throat);D. Food poisoning;G. Cholera;K. Gonorrhoea;M. Heat hyperpyrexia	E. Campylobacter pylori	B. Start treatment immediately with lope amide whilst drinking plenty of fluids.	E. Insect repellent;G. Paracetamol or aspirin tablets;J. Norfloxacin tablets;M. Antiseptic cream	F. Hepatitis A	C. I donâ€™t know	A. Yes	C. I donâ€™t know	A. Yes	C. I donâ€™t know	C. I donâ€™t know	A. Yes	B. No	B. No	C. I donâ€™t know	A. Yes	A. Yes	B. No	A. Yes	C. I donâ€™t know	A. OTC analgesics;D. Ciprofloxacin;F. Face masks;H. Antibiotics
A. Male	B. 26-30	A. 0-5 years	B. Bachelor BPharm	B. Egypt	A. Rural	A. Yes	B. No	D. Less than 1 hour per week	A. Diarrhea/ Motion Sickness;C. Gastro intestinal disease;F. Hepatitis A;I. Hepatitis B;M. Heat hyperpyrexia	E. Campylobacter pylori	C. Start treatment immediately with one dose of norfloxacin 800 mg plus loperamide whilst drinking plenty of fluids.	A. Oral rehydration sachets/tablets;C. Antidiarrheal agent;J. Norfloxacin tablets;M. Antiseptic cream;P. Antihistamine tablets	D. Tetanus	B. No	A. Yes	B. No	C. I donâ€™t know	C. I donâ€™t know	C. I donâ€™t know	C. I donâ€™t know	B. No	B. No	B. No	A. Yes	C. I donâ€™t know	A. Yes	A. Yes	A. Yes	B. Lozenges;D. Ciprofloxacin;F. Face masks;H. Antibiotics
A. Male	B. 26-30	D. >15	B. Bachelor BPharm	A. Saudi Arabia	B. Urban	A. Yes	B. No	A. Less than one hour per day	A. Diarrhea/ Motion Sickness;B. Bacterial infections of Respiratory (pneumonia/ Flue, cough, sore throat);G. Cholera;I. Hepatitis B;L. Skin milia;0. I donâ€™t know	D. Rotaviruses	E. Start treatment immediately with one dose of doxycycline 200 mg plus loperamide whilst drinking plenty of fluids	A. Oral rehydration sachets/tablets;C. Antidiarrheal agent;E. Insect repellent;H. Iodine solution;N. Sharps kit	B. Measles	C. I donâ€™t know	A. Yes	C. I donâ€™t know	A. Yes	C. I donâ€™t know	C. I donâ€™t know	C. I donâ€™t know	B. No	B. No	C. I donâ€™t know	B. No	A. Yes	C. I donâ€™t know	A. Yes	C. I donâ€™t know	A. OTC analgesics;C. ORS;E. Antimalarial drugs;G. Hand hygiene
A. Male	C. 31-35	B. 6-10 years	C. PharmD (Doctor of Pharmacy)	C. Yemen	A. Rural	C. I donâ€™t know	A. Yes	G. I did not provided travel advise	A. Diarrhea/ Motion Sickness;C. Gastro intestinal disease;H. Viral fever;J. Tuberculosis;M. Heat hyperpyrexia	B. Giardia intestinalis	A. No active treatment, just maintain hydration using Gastrolyte Â® and allow the diarrhea to take its course.	A. Oral rehydration sachets/tablets;C. Antidiarrheal agent;E. Insect repellent;I. Appropriate antimalarial;L. Metoclopramide tablets;N. Sharps kit	C. Polio	A. Yes	C. I donâ€™t know	A. Yes	B. No	A. Yes	B. No	B. No	B. No	C. I donâ€™t know		A. Yes	A. Yes	B. No	B. No	B. No	A. OTC analgesics;C. ORS;E. Antimalarial drugs;H. Antibiotics
A. Male	C. 31-35	B. 6-10 years	C. PharmD (Doctor of Pharmacy)	E. India	A. Rural	B. No	B. No	C. More than one hour per day	A. Diarrhea/ Motion Sickness;D. Food poisoning;J. Tuberculosis;0. I donâ€™t know	D. Rotaviruses	C. Start treatment immediately with one dose of norfloxacin 800 mg plus loperamide whilst drinking plenty of fluids.	B. Small range of bandages, dressings and tapes;E. Insect repellent;H. Iodine solution;J. Norfloxacin tablets	D. Tetanus	C. I donâ€™t know	B. No	A. Yes	B. No	B. No	A. Yes	B. No	C. I donâ€™t know	B. No	C. I donâ€™t know	B. No	C. I donâ€™t know	B. No	A. Yes	A. Yes	A. OTC analgesics;E. Antimalarial drugs;G. Hand hygiene
A. Male	C. 31-35	B. 6-10 years	C. PharmD (Doctor of Pharmacy)	B. Egypt	B. Urban	A. Yes	A. Yes	C. More than one hour per day	B. Bacterial infections of Respiratory (pneumonia/ Flue, cough, sore throat);F. Hepatitis A;H. Viral fever;J. Tuberculosis;L. Skin milia;N. Heat stroke	A. Enter toxigenic E. coli (ETEC)	B. Start treatment immediately with lope amide whilst drinking plenty of fluids.	A. Oral rehydration sachets/tablets;F. Face masks;H. Iodine solution	A. Influenza	C. I donâ€™t know	C. I donâ€™t know	A. Yes	C. I donâ€™t know	C. I donâ€™t know	A. Yes	C. I donâ€™t know	A. Yes	C. I donâ€™t know	Yes	C. I donâ€™t know	A. Yes	B. No	B. No	A. Yes	A. OTC analgesics;C. ORS;E. Antimalarial drugs;G. Hand hygiene
A. Male	C. 31-35	C. 11-15 years	D. Postgraduate studies (masterâ€™s degree or PhD)	D. Pakistan	B. Urban	B. No	A. Yes	C. More than one hour per day	A. Diarrhea/ Motion Sickness;C. Gastro intestinal disease;F. Hepatitis A;J. Tuberculosis;L. Skin milia	C. Salmonella	C. Start treatment immediately with one dose of norfloxacin 800 mg plus loperamide whilst drinking plenty of fluids.	A. Oral rehydration sachets/tablets;C. Antidiarrheal agent;J. Norfloxacin tablets;N. Sharps kit	D. Tetanus	B. No	B. No	B. No	B. No	C. I donâ€™t know	B. No	A. Yes	B. No	A. Yes	B. No	A. Yes	A. Yes	B. No	B. No	A. Yes	A. OTC analgesics;E. Antimalarial drugs
B. Female	E. >41	B. 6-10 years	B. Bachelor BPharm	C. Yemen	B. Urban	C. I donâ€™t know	A. Yes	D. Less than 1 hour per week	B. Bacterial infections of Respiratory (pneumonia/ Flue, cough, sore throat);D. Food poisoning;I. Hepatitis B;K. Gonorrhoea;0. I donâ€™t know	D. Rotaviruses	B. Start treatment immediately with lope amide whilst drinking plenty of fluids.	B. Small range of bandages, dressings and tapes;D. Sunscreen /Hats/caps;I. Appropriate antimalarial;L. Metoclopramide tablets;P. Antihistamine tablets	D. Tetanus	A. Yes	B. No	B. No	C. I donâ€™t know	A. Yes	A. Yes	B. No	A. Yes	B. No	Yes	B. No	A. Yes	C. I donâ€™t know	A. Yes	A. Yes	B. Lozenges;E. Antimalarial drugs;F. Face masks
A. Male	B. 26-30	B. 6-10 years	B. Bachelor BPharm	B. Egypt	B. Urban	B. No	A. Yes	E. More than one hour per week	B. Bacterial infections of Respiratory (pneumonia/ Flue, cough, sore throat);C. Gastro intestinal disease;F. Hepatitis A;I. Hepatitis B;L. Skin milia	C. Salmonella	B. Start treatment immediately with lope amide whilst drinking plenty of fluids.	A. Oral rehydration sachets/tablets;C. Antidiarrheal agent;E. Insect repellent;K. Broad spectrum antibiotic;M. Antiseptic cream	H. Yellow fever or viral fever	C. I donâ€™t know	C. I donâ€™t know	A. Yes	C. I donâ€™t know	C. I donâ€™t know	A. Yes	B. No	C. I donâ€™t know	B. No	B. No	C. I donâ€™t know	B. No	B. No	B. No	C. I donâ€™t know	B. Lozenges;C. ORS;E. Antimalarial drugs;G. Hand hygiene
B. Female	D. 36-40	C. 11-15 years	C. PharmD (Doctor of Pharmacy)	C. Yemen	B. Urban	B. No	B. No	C. More than one hour per day	A. Diarrhea/ Motion Sickness;D. Food poisoning;I. Hepatitis B;M. Heat hyperpyrexia;0. I donâ€™t know	E. Campylobacter pylori	C. Start treatment immediately with one dose of norfloxacin 800 mg plus loperamide whilst drinking plenty of fluids.	D. Sunscreen /Hats/caps;J. Norfloxacin tablets;N. Sharps kit	B. Measles	A. Yes	B. No	B. No	B. No	A. Yes	B. No	B. No	C. I donâ€™t know	C. I donâ€™t know	B. No	B. No	A. Yes	B. No	A. Yes	A. Yes	A. OTC analgesics;E. Antimalarial drugs
A. Male	C. 31-35	C. 11-15 years	D. Postgraduate studies (masterâ€™s degree or PhD)	D. Pakistan	B. Urban	C. I donâ€™t know	A. Yes	C. More than one hour per day	A. Diarrhea/ Motion Sickness;B. Bacterial infections of Respiratory (pneumonia/ Flue, cough, sore throat);C. Gastro intestinal disease;E. Malaria/ yethrib fever.;I. Hepatitis B;J. Tuberculosis	B. Giardia intestinalis	A. No active treatment, just maintain hydration using Gastrolyte Â® and allow the diarrhea to take its course.	A. Oral rehydration sachets/tablets;B. Small range of bandages, dressings and tapes;E. Insect repellent;K. Broad spectrum antibiotic	C. Polio	A. Yes	C. I donâ€™t know	A. Yes	B. No	C. I donâ€™t know	A. Yes	C. I donâ€™t know	A. Yes	C. I donâ€™t know	C. I donâ€™t know	A. Yes	B. No	A. Yes	C. I donâ€™t know	B. No	A. OTC analgesics;B. Lozenges;D. Ciprofloxacin;F. Face masks;H. Antibiotics
B. Female	D. 36-40	D. >15	B. Bachelor BPharm	D. Pakistan	B. Urban	C. I donâ€™t know	A. Yes	B. Everyday	A. Diarrhea/ Motion Sickness;C. Gastro intestinal disease;I. Hepatitis B;K. Gonorrhoea;0. I donâ€™t know	B. Giardia intestinalis	B. Start treatment immediately with lope amide whilst drinking plenty of fluids.	E. Insect repellent;G. Paracetamol or aspirin tablets;L. Metoclopramide tablets;O. Salbutamol inhaler	C. Polio	A. Yes	C. I donâ€™t know	B. No	B. No	B. No	A. Yes	B. No	B. No	C. I donâ€™t know	B. No	B. No	C. I donâ€™t know	C. I donâ€™t know	B. No	A. Yes	A. OTC analgesics;C. ORS;E. Antimalarial drugs;G. Hand hygiene
B. Female	A. 21-25	B. 6-10 years	C. PharmD (Doctor of Pharmacy)	C. Yemen	A. Rural	C. I donâ€™t know	B. No	B. Everyday	C. Gastro intestinal disease;E. Malaria/ yethrib fever.;G. Cholera;M. Heat hyperpyrexia	A. Enter toxigenic E. coli (ETEC)	E. Start treatment immediately with one dose of doxycycline 200 mg plus loperamide whilst drinking plenty of fluids	E. Insect repellent;L. Metoclopramide tablets	F. Hepatitis A	C. I donâ€™t know	C. I donâ€™t know	B. No	B. No	B. No	A. Yes	B. No	C. I donâ€™t know	B. No	B. No	B. No	B. No	B. No	A. Yes	A. Yes	D. Ciprofloxacin;F. Face masks
A. Male	C. 31-35	B. 6-10 years	C. PharmD (Doctor of Pharmacy)	B. Egypt	B. Urban	A. Yes	B. No	D. Less than 1 hour per week	A. Diarrhea/ Motion Sickness;B. Bacterial infections of Respiratory (pneumonia/ Flue, cough, sore throat);D. Food poisoning;G. Cholera;I. Hepatitis B	E. Campylobacter pylori	A. No active treatment, just maintain hydration using Gastrolyte Â® and allow the diarrhea to take its course.	A. Oral rehydration sachets/tablets;C. Antidiarrheal agent;E. Insect repellent;H. Iodine solution;N. Sharps kit	C. Polio	B. No	B. No	A. Yes	C. I donâ€™t know	A. Yes	C. I donâ€™t know	C. I donâ€™t know	C. I donâ€™t know	A. Yes	C. I donâ€™t know	C. I donâ€™t know	A. Yes	B. No	A. Yes	C. I donâ€™t know	A. OTC analgesics;B. Lozenges;D. Ciprofloxacin;F. Face masks
B. Female	C. 31-35	D. >15	C. PharmD (Doctor of Pharmacy)	E. India	B. Urban	A. Yes	A. Yes	C. More than one hour per day	B. Bacterial infections of Respiratory (pneumonia/ Flue, cough, sore throat);C. Gastro intestinal disease;F. Hepatitis A;I. Hepatitis B;L. Skin milia;N. Heat stroke	B. Giardia intestinalis	D.Start treatment immediately with one dose of norfloxacin 800 mg whilst drinking plenty of fluids	C. Antidiarrheal agent;G. Paracetamol or aspirin tablets	G. Meningococcal Meningitis	C. I donâ€™t know	C. I donâ€™t know	B. No	B. No	A. Yes	A. Yes	A. Yes	A. Yes	C. I donâ€™t know	B. No	B. No	B. No	B. No	A. Yes	B. No	A. OTC analgesics;E. Antimalarial drugs
B. Female	A. 21-25	A. 0-5 years	D. Postgraduate studies (masterâ€™s degree or PhD)	F. Other countryâ€¦â€¦â€¦â€¦â€¦â€¦	B. Urban	C. I donâ€™t know	A. Yes	G. I did not provided travel advise	C. Gastro intestinal disease;H. Viral fever;J. Tuberculosis;M. Heat hyperpyrexia	C. Salmonella	A. No active treatment, just maintain hydration using Gastrolyte Â® and allow the diarrhea to take its course.	B. Small range of bandages, dressings and tapes;H. Iodine solution;L. Metoclopramide tablets	C. Polio	B. No	C. I donâ€™t know	B. No	C. I donâ€™t know	B. No	B. No	B. No	B. No	B. No	C. I donâ€™t know	B. No	A. Yes	A. Yes	B. No	A. Yes	A. OTC analgesics;B. Lozenges;G. Hand hygiene;H. Antibiotics
B. Female	B. 26-30	B. 6-10 years	C. PharmD (Doctor of Pharmacy)	A. Saudi Arabia	B. Urban	A. Yes	B. No	F. Less than 1 hour in a month	A. Diarrhea/ Motion Sickness;D. Food poisoning;E. Malaria/ yethrib fever.;0. I donâ€™t know	D. Rotaviruses	B. Start treatment immediately with lope amide whilst drinking plenty of fluids.	A. Oral rehydration sachets/tablets;F. Face masks;I. Appropriate antimalarial;L. Metoclopramide tablets	B. Measles	C. I donâ€™t know	B. No	A. Yes	C. I donâ€™t know	C. I donâ€™t know	B. No	B. No	C. I donâ€™t know	C. I donâ€™t know	B. No	B. No	B. No	C. I donâ€™t know	A. Yes	C. I donâ€™t know	A. OTC analgesics;C. ORS;D. Ciprofloxacin;F. Face masks
B. Female	B. 26-30	B. 6-10 years	D. Postgraduate studies (masterâ€™s degree or PhD)	C. Yemen	B. Urban	C. I donâ€™t know	A. Yes	C. More than one hour per day	D. Food poisoning;G. Cholera;I. Hepatitis B;N. Heat stroke	C. Salmonella	A. No active treatment, just maintain hydration using Gastrolyte Â® and allow the diarrhea to take its course.	C. Antidiarrheal agent;E. Insect repellent;K. Broad spectrum antibiotic	E. Rabies	A. Yes	C. I donâ€™t know	C. I donâ€™t know	B. No	A. Yes	B. No	B. No	B. No	A. Yes	C. I donâ€™t know	B. No	A. Yes	C. I donâ€™t know	A. Yes	B. No	A. OTC analgesics;E. Antimalarial drugs;F. Face masks;H. Antibiotics
B. Female	D. 36-40	C. 11-15 years	B. Bachelor BPharm	B. Egypt	B. Urban	B. No	B. No	F. Less than 1 hour in a month	B. Bacterial infections of Respiratory (pneumonia/ Flue, cough, sore throat);C. Gastro intestinal disease;F. Hepatitis A;K. Gonorrhoea	B. Giardia intestinalis	B. Start treatment immediately with lope amide whilst drinking plenty of fluids.	A. Oral rehydration sachets/tablets;E. Insect repellent;H. Iodine solution;M. Antiseptic cream;P. Antihistamine tablets	F. Hepatitis A	A. Yes	C. I donâ€™t know	A. Yes	B. No	C. I donâ€™t know	A. Yes	B. No	B. No	A. Yes	C. I donâ€™t know	A. Yes	B. No	B. No	A. Yes	A. Yes	A. OTC analgesics;D. Ciprofloxacin;F. Face masks;G. Hand hygiene
B. Female	C. 31-35	D. >15	C. PharmD (Doctor of Pharmacy)	B. Egypt	A. Rural	A. Yes	B. No	A. Less than one hour per day	A. Diarrhea/ Motion Sickness;E. Malaria/ yethrib fever.;G. Cholera;L. Skin milia;N. Heat stroke	D. Rotaviruses	A. No active treatment, just maintain hydration using Gastrolyte Â® and allow the diarrhea to take its course.	C. Antidiarrheal agent;F. Face masks;M. Antiseptic cream	E. Rabies	B. No	C. I donâ€™t know	A. Yes	C. I donâ€™t know	A. Yes	B. No	A. Yes	A. Yes	A. Yes	C. I donâ€™t know	A. Yes	C. I donâ€™t know	A. Yes	A. Yes	B. No	A. OTC analgesics;B. Lozenges;E. Antimalarial drugs;H. Antibiotics
B. Female	C. 31-35	A. 0-5 years	C. PharmD (Doctor of Pharmacy)	A. Saudi Arabia	B. Urban	A. Yes	B. No	B. Everyday	A. Diarrhea/ Motion Sickness;C. Gastro intestinal disease;G. Cholera;J. Tuberculosis;M. Heat hyperpyrexia	D. Rotaviruses	A. No active treatment, just maintain hydration using Gastrolyte Â® and allow the diarrhea to take its course.	A. Oral rehydration sachets/tablets;E. Insect repellent;K. Broad spectrum antibiotic;P. Antihistamine tablets	C. Polio	C. I donâ€™t know	A. Yes	B. No	A. Yes	A. Yes	A. Yes	B. No	B. No	B. No	B. No	A. Yes	C. I donâ€™t know	A. Yes	A. Yes	A. Yes	A. OTC analgesics;D. Ciprofloxacin;F. Face masks;H. Antibiotics
B. Female	C. 31-35	B. 6-10 years	D. Postgraduate studies (masterâ€™s degree or PhD)	E. India	B. Urban	B. No	A. Yes	C. More than one hour per day	A. Diarrhea/ Motion Sickness;D. Food poisoning;F. Hepatitis A;I. Hepatitis B;L. Skin milia;N. Heat stroke	E. Campylobacter pylori	B. Start treatment immediately with lope amide whilst drinking plenty of fluids.	A. Oral rehydration sachets/tablets;C. Antidiarrheal agent;E. Insect repellent;I. Appropriate antimalarial;L. Metoclopramide tablets;P. Antihistamine tablets	B. Measles	B. No	B. No	A. Yes	A. Yes	A. Yes	C. I donâ€™t know	A. Yes	B. No	A. Yes	C. I donâ€™t know	A. Yes	B. No	C. I donâ€™t know	B. No	B. No	A. OTC analgesics;B. Lozenges;F. Face masks
B. Female	B. 26-30	A. 0-5 years	B. Bachelor BPharm	D. Pakistan	B. Urban	B. No	B. No	B. Everyday	A. Diarrhea/ Motion Sickness;D. Food poisoning;H. Viral fever;0. I donâ€™t know	E. Campylobacter pylori	D.Start treatment immediately with one dose of norfloxacin 800 mg whilst drinking plenty of fluids	B. Small range of bandages, dressings and tapes;G. Paracetamol or aspirin tablets;L. Metoclopramide tablets;P. Antihistamine tablets	C. Polio	A. Yes	A. Yes	C. I donâ€™t know	C. I donâ€™t know	B. No	A. Yes	A. Yes	B. No	A. Yes	B. No	B. No	B. No	A. Yes	A. Yes	C. I donâ€™t know	B. Lozenges;C. ORS;G. Hand hygiene
B. Female	D. 36-40	D. >15	C. PharmD (Doctor of Pharmacy)	D. Pakistan	B. Urban	A. Yes	B. No	E. More than one hour per week	A. Diarrhea/ Motion Sickness;D. Food poisoning;K. Gonorrhoea	D. Rotaviruses	B. Start treatment immediately with lope amide whilst drinking plenty of fluids.	A. Oral rehydration sachets/tablets;F. Face masks;K. Broad spectrum antibiotic;N. Sharps kit	E. Rabies	B. No	C. I donâ€™t know	A. Yes	B. No	C. I donâ€™t know	B. No	C. I donâ€™t know	C. I donâ€™t know	B. No	B. No	A. Yes	B. No	B. No	B. No	B. No	A. OTC analgesics;C. ORS;E. Antimalarial drugs;G. Hand hygiene
A. Male	B. 26-30	A. 0-5 years	A. Diploma (pharmacy technician)	B. Egypt	B. Urban	C. I donâ€™t know	B. No	D. Less than 1 hour per week	B. Bacterial infections of Respiratory (pneumonia/ Flue, cough, sore throat);C. Gastro intestinal disease;G. Cholera;M. Heat hyperpyrexia;N. Heat stroke	C. Salmonella	C. Start treatment immediately with one dose of norfloxacin 800 mg plus loperamide whilst drinking plenty of fluids.	C. Antidiarrheal agent;H. Iodine solution;K. Broad spectrum antibiotic	G. Meningococcal Meningitis	B. No	C. I donâ€™t know	C. I donâ€™t know	C. I donâ€™t know	A. Yes	B. No	A. Yes	B. No	B. No	C. I donâ€™t know	A. Yes	B. No	C. I donâ€™t know	B. No	A. Yes	E. Antimalarial drugs;H. Antibiotics
B. Female	B. 26-30	A. 0-5 years	A. Diploma (pharmacy technician)	A. Saudi Arabia	B. Urban	B. No	B. No	C. More than one hour per day	A. Diarrhea/ Motion Sickness;B. Bacterial infections of Respiratory (pneumonia/ Flue, cough, sore throat);D. Food poisoning;J. Tuberculosis;L. Skin milia	D. Rotaviruses	A. No active treatment, just maintain hydration using Gastrolyte Â® and allow the diarrhea to take its course.	B. Small range of bandages, dressings and tapes;G. Paracetamol or aspirin tablets;K. Broad spectrum antibiotic;M. Antiseptic cream	G. Meningococcal Meningitis	B. No	A. Yes	A. Yes	C. I donâ€™t know	A. Yes	B. No	A. Yes	A. Yes	A. Yes	Yes	A. Yes	B. No	A. Yes	A. Yes	B. No	A. OTC analgesics;C. ORS;E. Antimalarial drugs;G. Hand hygiene
B. Female	D. 36-40	C. 11-15 years	A. Diploma (pharmacy technician)	D. Pakistan	A. Rural	A. Yes	B. No	E. More than one hour per week	B. Bacterial infections of Respiratory (pneumonia/ Flue, cough, sore throat);F. Hepatitis A;I. Hepatitis B;L. Skin milia;0. I donâ€™t know	E. Campylobacter pylori	A. No active treatment, just maintain hydration using Gastrolyte Â® and allow the diarrhea to take its course.	A. Oral rehydration sachets/tablets;D. Sunscreen /Hats/caps;J. Norfloxacin tablets;M. Antiseptic cream;O. Salbutamol inhaler	D. Tetanus	C. I donâ€™t know	B. No	A. Yes	C. I donâ€™t know	B. No	B. No	B. No	B. No	A. Yes	B. No	A. Yes	A. Yes	C. I donâ€™t know	B. No	B. No	B. Lozenges;G. Hand hygiene
A. Male	A. 21-25	B. 6-10 years	C. PharmD (Doctor of Pharmacy)	B. Egypt	B. Urban	A. Yes		C. More than one hour per day				C. Antidiarrheal agent	D. Tetanus	A. Yes								A. Yes		B. No			C. I donâ€™t know	A. Yes	A. OTC analgesics;C. ORS;D. Ciprofloxacin;G. Hand hygiene
A. Male	B. 26-30	B. 6-10 years	C. PharmD (Doctor of Pharmacy)	C. Yemen	A. Rural	C. I donâ€™t know	A. Yes	B. Everyday	A. Diarrhea/ Motion Sickness;B. Bacterial infections of Respiratory (pneumonia/ Flue, cough, sore throat);D. Food poisoning;F. Hepatitis A;K. Gonorrhoea	D. Rotaviruses	A. No active treatment, just maintain hydration using Gastrolyte Â® and allow the diarrhea to take its course.	A. Oral rehydration sachets/tablets;B. Small range of bandages, dressings and tapes;E. Insect repellent;N. Sharps kit;O. Salbutamol inhaler	B. Measles	A. Yes	C. I donâ€™t know	C. I donâ€™t know	C. I donâ€™t know	A. Yes	B. No	C. I donâ€™t know	A. Yes	B. No	C. I donâ€™t know	C. I donâ€™t know	C. I donâ€™t know	B. No	B. No	B. No	A. OTC analgesics;B. Lozenges;D. Ciprofloxacin;E. Antimalarial drugs;G. Hand hygiene
A. Male	B. 26-30	C. 11-15 years	C. PharmD (Doctor of Pharmacy)	B. Egypt	B. Urban	A. Yes		E. More than one hour per week				C. Antidiarrheal agent	D. Tetanus	C. I donâ€™t know								B. No		A. Yes	C. I donâ€™t know		C. I donâ€™t know	A. Yes	B. Lozenges;D. Ciprofloxacin;F. Face masks
B. Female	D. 36-40	A. 0-5 years	B. Bachelor BPharm	B. Egypt	B. Urban	B. No		A. Less than one hour per day				D. Sunscreen /Hats/caps;N. Sharps kit;P. Antihistamine tablets	C. Polio	B. No								A. Yes		A. Yes			B. No	B. No	A. OTC analgesics;C. ORS;E. Antimalarial drugs;H. Antibiotics
B. Female	C. 31-35	C. 11-15 years	D. Postgraduate studies (masterâ€™s degree or PhD)	C. Yemen	A. Rural	B. No		C. More than one hour per day				G. Paracetamol or aspirin tablets;K. Broad spectrum antibiotic;M. Antiseptic cream;P. Antihistamine tablets	A. Influenza	B. No								B. No		A. Yes			C. I donâ€™t know	A. Yes	A. OTC analgesics;D. Ciprofloxacin;F. Face masks;H. Antibiotics
B. Female	B. 26-30	A. 0-5 years	B. Bachelor BPharm	B. Egypt	B. Urban	B. No		A. Less than one hour per day				G. Paracetamol or aspirin tablets;M. Antiseptic cream;P. Antihistamine tablets	F. Hepatitis A	B. No								C. I donâ€™t know		A. Yes			B. No	B. No	A. OTC analgesics;C. ORS;F. Face masks
B. Female	B. 26-30	B. 6-10 years	C. PharmD (Doctor of Pharmacy)	D. Pakistan	B. Urban	C. I donâ€™t know		D. Less than 1 hour per week				D. Sunscreen /Hats/caps;H. Iodine solution;I. Appropriate antimalarial;L. Metoclopramide tablets	E. Rabies	B. No								B. No		C. I donâ€™t know			B. No	B. No	A. OTC analgesics;C. ORS
A. Male	C. 31-35	B. 6-10 years	C. PharmD (Doctor of Pharmacy)	C. Yemen	B. Urban	B. No		A. Less than one hour per day				J. Norfloxacin tablets;L. Metoclopramide tablets;N. Sharps kit	C. Polio	B. No								A. Yes		A. Yes			B. No	B. No	A. OTC analgesics;B. Lozenges;F. Face masks;H. Antibiotics
B. Female	E. >41	B. 6-10 years	C. PharmD (Doctor of Pharmacy)	F. Other countryâ€¦â€¦â€¦â€¦â€¦â€¦	B. Urban	A. Yes		A. Less than one hour per day				I. Appropriate antimalarial;K. Broad spectrum antibiotic;N. Sharps kit;P. Antihistamine tablets	D. Tetanus	B. No								B. No		A. Yes			B. No	A. Yes	A. OTC analgesics;B. Lozenges;E. Antimalarial drugs;F. Face masks
B. Female	E. >41	B. 6-10 years	B. Bachelor BPharm	C. Yemen	B. Urban	B. No	B. No	E. More than one hour per week				J. Norfloxacin tablets;L. Metoclopramide tablets;O. Salbutamol inhaler	D. Tetanus	A. Yes								B. No		B. No			B. No	A. Yes	B. Lozenges;G. Hand hygiene
B. Female	C. 31-35	D. >15	C. PharmD (Doctor of Pharmacy)	B. Egypt	B. Urban	B. No	A. Yes	B. Everyday				C. Antidiarrheal agent;F. Face masks;K. Broad spectrum antibiotic	C. Polio	B. No								A. Yes		A. Yes			B. No	A. Yes	B. Lozenges;F. Face masks
A. Male	C. 31-35	D. >15	B. Bachelor BPharm	E. India	B. Urban	A. Yes	A. Yes	G. I did not provided travel advise				A. Oral rehydration sachets/tablets;D. Sunscreen /Hats/caps	G. Meningococcal Meningitis	B. No	A. Yes							B. No		A. Yes			C. I donâ€™t know	B. No	B. Lozenges;F. Face masks;G. Hand hygiene
B. Female	B. 26-30	D. >15	C. PharmD (Doctor of Pharmacy)	E. India	B. Urban	B. No	A. Yes	C. More than one hour per day				D. Sunscreen /Hats/caps	F. Hepatitis A	C. I donâ€™t know								B. No		A. Yes			C. I donâ€™t know	B. No	B. Lozenges;E. Antimalarial drugs
A. Male	D. 36-40	B. 6-10 years	C. PharmD (Doctor of Pharmacy)	A. Saudi Arabia	B. Urban	B. No	A. Yes	A. Less than one hour per day				M. Antiseptic cream;O. Salbutamol inhaler	B. Measles	B. No								A. Yes		A. Yes			B. No	A. Yes	B. Lozenges
B. Female	E. >41	C. 11-15 years	D. Postgraduate studies (masterâ€™s degree or PhD)	B. Egypt	B. Urban	A. Yes		D. Less than 1 hour per week				B. Small range of bandages, dressings and tapes;C. Antidiarrheal agent;H. Iodine solution	D. Tetanus	B. No								A. Yes		B. No	B. No		C. I donâ€™t know	C. I donâ€™t know	B. Lozenges;D. Ciprofloxacin
B. Female	D. 36-40	D. >15	D. Postgraduate studies (masterâ€™s degree or PhD)	C. Yemen	B. Urban	B. No	B. No	B. Everyday				D. Sunscreen /Hats/caps;H. Iodine solution	H. Yellow fever or viral fever	B. No								B. No		B. No			B. No	B. No	A. OTC analgesics;C. ORS;F. Face masks
B. Female	B. 26-30	D. >15	D. Postgraduate studies (masterâ€™s degree or PhD)	E. India	B. Urban	B. No		D. Less than 1 hour per week				E. Insect repellent;H. Iodine solution;N. Sharps kit	A. Influenza	C. I donâ€™t know								C. I donâ€™t know		A. Yes			B. No	A. Yes	A. OTC analgesics;C. ORS;G. Hand hygiene
B. Female	C. 31-35	B. 6-10 years	C. PharmD (Doctor of Pharmacy)	C. Yemen	A. Rural	C. I donâ€™t know	A. Yes	D. Less than 1 hour per week	A. Diarrhea/ Motion Sickness;B. Bacterial infections of Respiratory (pneumonia/ Flue, cough, sore throat);D. Food poisoning;G. Cholera;L. Skin milia;N. Heat stroke	C. Salmonella	B. Start treatment immediately with lope amide whilst drinking plenty of fluids.	A. Oral rehydration sachets/tablets;C. Antidiarrheal agent;E. Insect repellent;G. Paracetamol or aspirin tablets	B. Measles	B. No	C. I donâ€™t know	A. Yes	C. I donâ€™t know	A. Yes	C. I donâ€™t know	A. Yes	C. I donâ€™t know	A. Yes	C. I donâ€™t know	A. Yes	B. No	A. Yes	C. I donâ€™t know	A. Yes	A. OTC analgesics;C. ORS;E. Antimalarial drugs;G. Hand hygiene
A. Male	C. 31-35	B. 6-10 years	B. Bachelor BPharm	E. India	B. Urban	B. No	B. No	E. More than one hour per week				L. Metoclopramide tablets;N. Sharps kit	H. Yellow fever or viral fever	B. No								A. Yes		B. No			B. No	A. Yes	C. ORS;F. Face masks
B. Female	A. 21-25	C. 11-15 years	C. PharmD (Doctor of Pharmacy)	D. Pakistan	B. Urban	B. No	B. No	B. Everyday				F. Face masks;I. Appropriate antimalarial;N. Sharps kit	E. Rabies	C. I donâ€™t know								A. Yes		B. No			B. No	A. Yes	C. ORS;E. Antimalarial drugs;G. Hand hygiene
B. Female	C. 31-35	B. 6-10 years	B. Bachelor BPharm	D. Pakistan	B. Urban	B. No	A. Yes	A. Less than one hour per day				E. Insect repellent;J. Norfloxacin tablets	D. Tetanus	C. I donâ€™t know								A. Yes		B. No			B. No	B. No	B. Lozenges;F. Face masks;H. Antibiotics
A. Male	B. 26-30	C. 11-15 years	C. PharmD (Doctor of Pharmacy)	B. Egypt	B. Urban	A. Yes	B. No	B. Everyday	C. Gastro intestinal disease;E. Malaria/ yethrib fever.;H. Viral fever;J. Tuberculosis	C. Salmonella	A. No active treatment, just maintain hydration using Gastrolyte Â® and allow the diarrhea to take its course.	B. Small range of bandages, dressings and tapes;E. Insect repellent;G. Paracetamol or aspirin tablets;I. Appropriate antimalarial	D. Tetanus	C. I donâ€™t know	C. I donâ€™t know	B. No	C. I donâ€™t know	A. Yes	C. I donâ€™t know	B. No	B. No	C. I donâ€™t know	C. I donâ€™t know	B. No	B. No	B. No	A. Yes	A. Yes	A. OTC analgesics;D. Ciprofloxacin;E. Antimalarial drugs;H. Antibiotics
A. Male	C. 31-35	C. 11-15 years	A. Diploma (pharmacy technician)	A. Saudi Arabia	A. Rural	B. No	A. Yes	A. Less than one hour per day				G. Paracetamol or aspirin tablets;I. Appropriate antimalarial;L. Metoclopramide tablets	F. Hepatitis A	B. No								B. No		B. No			B. No	B. No	A. OTC analgesics;F. Face masks
B. Female	C. 31-35	D. >15	C. PharmD (Doctor of Pharmacy)	F. Other countryâ€¦â€¦â€¦â€¦â€¦â€¦	B. Urban	C. I donâ€™t know	A. Yes	D. Less than 1 hour per week				D. Sunscreen /Hats/caps;O. Salbutamol inhaler	E. Rabies	B. No								B. No		B. No			B. No	B. No	B. Lozenges;E. Antimalarial drugs;G. Hand hygiene
B. Female	B. 26-30	C. 11-15 years	C. PharmD (Doctor of Pharmacy)	D. Pakistan	A. Rural	C. I donâ€™t know	A. Yes	C. More than one hour per day	A. Diarrhea/ Motion Sickness;B. Bacterial infections of Respiratory (pneumonia/ Flue, cough, sore throat);E. Malaria/ yethrib fever.;G. Cholera;K. Gonorrhoea;M. Heat hyperpyrexia;0. I donâ€™t know	D. Rotaviruses	B. Start treatment immediately with lope amide whilst drinking plenty of fluids.	D. Sunscreen /Hats/caps;H. Iodine solution;J. Norfloxacin tablets	F. Hepatitis A	C. I donâ€™t know	A. Yes	C. I donâ€™t know	C. I donâ€™t know	C. I donâ€™t know	A. Yes	C. I donâ€™t know	B. No	A. Yes	C. I donâ€™t know	A. Yes	B. No	A. Yes	B. No	A. Yes	A. OTC analgesics;D. Ciprofloxacin;E. Antimalarial drugs;G. Hand hygiene
A. Male	C. 31-35	B. 6-10 years	C. PharmD (Doctor of Pharmacy)	C. Yemen	A. Rural	B. No		E. More than one hour per week				E. Insect repellent;I. Appropriate antimalarial;L. Metoclopramide tablets;O. Salbutamol inhaler	D. Tetanus	B. No								A. Yes		B. No			B. No	B. No	A. OTC analgesics;E. Antimalarial drugs;G. Hand hygiene
B. Female	D. 36-40	C. 11-15 years	C. PharmD (Doctor of Pharmacy)	C. Yemen	A. Rural	B. No		E. More than one hour per week				K. Broad spectrum antibiotic;L. Metoclopramide tablets;O. Salbutamol inhaler	C. Polio	A. Yes								A. Yes		A. Yes			B. No	A. Yes	B. Lozenges;C. ORS;G. Hand hygiene
B. Female	A. 21-25	A. 0-5 years	B. Bachelor BPharm	F. Other countryâ€¦â€¦â€¦â€¦â€¦â€¦	B. Urban	A. Yes		E. More than one hour per week				E. Insect repellent;H. Iodine solution;I. Appropriate antimalarial	E. Rabies	A. Yes								B. No		B. No			B. No	B. No	A. OTC analgesics;C. ORS;F. Face masks
A. Male	C. 31-35	C. 11-15 years	A. Diploma (pharmacy technician)	F. Other countryâ€¦â€¦â€¦â€¦â€¦â€¦	B. Urban	B. No	B. No	C. More than one hour per day				I. Appropriate antimalarial;L. Metoclopramide tablets	A. Influenza	B. No								C. I donâ€™t know		B. No			B. No	B. No	B. Lozenges;E. Antimalarial drugs;G. Hand hygiene
A. Male	E. >41	B. 6-10 years	C. PharmD (Doctor of Pharmacy)	B. Egypt	B. Urban	B. No	B. No	A. Less than one hour per day	E. Malaria/ yethrib fever.			G. Paracetamol or aspirin tablets;I. Appropriate antimalarial;N. Sharps kit	F. Hepatitis A	A. Yes								B. No		A. Yes			A. Yes	B. No	A. OTC analgesics;E. Antimalarial drugs;G. Hand hygiene
A. Male	D. 36-40	D. >15	D. Postgraduate studies (masterâ€™s degree or PhD)	C. Yemen	B. Urban	C. I donâ€™t know	A. Yes	E. More than one hour per week				F. Face masks;H. Iodine solution;L. Metoclopramide tablets	G. Meningococcal Meningitis	C. I donâ€™t know								B. No		C. I donâ€™t know			A. Yes	B. No	A. OTC analgesics;E. Antimalarial drugs;G. Hand hygiene
A. Male	D. 36-40	D. >15	C. PharmD (Doctor of Pharmacy)	F. Other countryâ€¦â€¦â€¦â€¦â€¦â€¦	B. Urban	B. No		C. More than one hour per day				D. Sunscreen /Hats/caps;N. Sharps kit	F. Hepatitis A	A. Yes								A. Yes		B. No	C. I donâ€™t know		A. Yes	B. No	B. Lozenges;E. Antimalarial drugs;G. Hand hygiene
A. Male	A. 21-25	B. 6-10 years	C. PharmD (Doctor of Pharmacy)	D. Pakistan	A. Rural	B. No		C. More than one hour per day				B. Small range of bandages, dressings and tapes;C. Antidiarrheal agent;I. Appropriate antimalarial;M. Antiseptic cream	D. Tetanus	C. I donâ€™t know								B. No		B. No			A. Yes	A. Yes	A. OTC analgesics;D. Ciprofloxacin;H. Antibiotics
B. Female	B. 26-30	B. 6-10 years	D. Postgraduate studies (masterâ€™s degree or PhD)	F. Other countryâ€¦â€¦â€¦â€¦â€¦â€¦	B. Urban	C. I donâ€™t know		D. Less than 1 hour per week				B. Small range of bandages, dressings and tapes;E. Insect repellent;K. Broad spectrum antibiotic	F. Hepatitis A	B. No								B. No		B. No			A. Yes	A. Yes	A. OTC analgesics;E. Antimalarial drugs
A. Male	C. 31-35	B. 6-10 years	C. PharmD (Doctor of Pharmacy)	E. India	A. Rural	C. I donâ€™t know	B. No	C. More than one hour per day				G. Paracetamol or aspirin tablets;L. Metoclopramide tablets	E. Rabies	C. I donâ€™t know								B. No		B. No			B. No	A. Yes	B. Lozenges;G. Hand hygiene
B. Female	E. >41	B. 6-10 years	A. Diploma (pharmacy technician)	C. Yemen	A. Rural	C. I donâ€™t know		F. Less than 1 hour in a month				I. Appropriate antimalarial;M. Antiseptic cream	H. Yellow fever or viral fever	C. I donâ€™t know								B. No		C. I donâ€™t know			B. No	B. No	A. OTC analgesics;F. Face masks
B. Female	B. 26-30	C. 11-15 years	B. Bachelor BPharm	E. India	B. Urban	C. I donâ€™t know	B. No	D. Less than 1 hour per week				H. Iodine solution;N. Sharps kit	E. Rabies	C. I donâ€™t know								A. Yes		B. No			A. Yes	A. Yes	A. OTC analgesics;E. Antimalarial drugs;H. Antibiotics
B. Female	A. 21-25	C. 11-15 years	D. Postgraduate studies (masterâ€™s degree or PhD)	D. Pakistan	A. Rural	A. Yes		E. More than one hour per week				F. Face masks;I. Appropriate antimalarial;N. Sharps kit	D. Tetanus	B. No								A. Yes		B. No			A. Yes	B. No	A. OTC analgesics;D. Ciprofloxacin;F. Face masks
B. Female	B. 26-30	C. 11-15 years	B. Bachelor BPharm	D. Pakistan	A. Rural	A. Yes	A. Yes	A. Less than one hour per day				G. Paracetamol or aspirin tablets;J. Norfloxacin tablets;N. Sharps kit	D. Tetanus	A. Yes								A. Yes		A. Yes			B. No	A. Yes	B. Lozenges;D. Ciprofloxacin;G. Hand hygiene
A. Male	E. >41	C. 11-15 years	B. Bachelor BPharm	C. Yemen	A. Rural	C. I donâ€™t know	A. Yes	D. Less than 1 hour per week				C. Antidiarrheal agent;F. Face masks;L. Metoclopramide tablets	G. Meningococcal Meningitis	A. Yes								A. Yes		B. No			B. No	B. No	A. OTC analgesics;E. Antimalarial drugs
A. Male	E. >41	C. 11-15 years	B. Bachelor BPharm	B. Egypt	A. Rural	C. I donâ€™t know	A. Yes	E. More than one hour per week				A. Oral rehydration sachets/tablets;E. Insect repellent;H. Iodine solution	F. Hepatitis A	C. I donâ€™t know								A. Yes		B. No			A. Yes	B. No	A. OTC analgesics;C. ORS;G. Hand hygiene
A. Male	D. 36-40	A. 0-5 years	A. Diploma (pharmacy technician)	E. India	A. Rural	C. I donâ€™t know	B. No	F. Less than 1 hour in a month				D. Sunscreen /Hats/caps;J. Norfloxacin tablets;M. Antiseptic cream;O. Salbutamol inhaler	F. Hepatitis A	B. No								A. Yes		B. No			B. No	C. I donâ€™t know	B. Lozenges;E. Antimalarial drugs;G. Hand hygiene
B. Female	C. 31-35	C. 11-15 years	D. Postgraduate studies (masterâ€™s degree or PhD)	E. India	B. Urban	B. No		E. More than one hour per week				B. Small range of bandages, dressings and tapes;F. Face masks;I. Appropriate antimalarial;N. Sharps kit	H. Yellow fever or viral fever	A. Yes								A. Yes		B. No			B. No	A. Yes	A. OTC analgesics;E. Antimalarial drugs;G. Hand hygiene
B. Female	B. 26-30	D. >15	C. PharmD (Doctor of Pharmacy)	E. India	A. Rural	B. No		E. More than one hour per week				D. Sunscreen /Hats/caps;H. Iodine solution;L. Metoclopramide tablets	D. Tetanus	C. I donâ€™t know								A. Yes		B. No			A. Yes	A. Yes	A. OTC analgesics;B. Lozenges;F. Face masks;H. Antibiotics
B. Female	B. 26-30	B. 6-10 years	D. Postgraduate studies (masterâ€™s degree or PhD)	D. Pakistan	B. Urban	B. No		B. Everyday				B. Small range of bandages, dressings and tapes;F. Face masks;H. Iodine solution;P. Antihistamine tablets	C. Polio	B. No								B. No		A. Yes			B. No	A. Yes	A. OTC analgesics;C. ORS;F. Face masks
B. Female	D. 36-40	D. >15	C. PharmD (Doctor of Pharmacy)	A. Saudi Arabia	A. Rural	A. Yes	B. No	B. Everyday				J. Norfloxacin tablets;L. Metoclopramide tablets;O. Salbutamol inhaler	A. Influenza	A. Yes								B. No		B. No			A. Yes	B. No	B. Lozenges;F. Face masks;H. Antibiotics
A. Male	B. 26-30	C. 11-15 years	C. PharmD (Doctor of Pharmacy)	E. India	B. Urban	A. Yes		F. Less than 1 hour in a month				B. Small range of bandages, dressings and tapes;G. Paracetamol or aspirin tablets;P. Antihistamine tablets	A. Influenza	C. I donâ€™t know								C. I donâ€™t know		B. No			B. No	B. No	A. OTC analgesics;E. Antimalarial drugs;G. Hand hygiene
A. Male	C. 31-35	C. 11-15 years	C. PharmD (Doctor of Pharmacy)	C. Yemen	B. Urban	B. No		E. More than one hour per week				D. Sunscreen /Hats/caps;H. Iodine solution;O. Salbutamol inhaler	E. Rabies	B. No								A. Yes		C. I donâ€™t know			A. Yes	A. Yes	E. Antimalarial drugs;H. Antibiotics
B. Female	E. >41	B. 6-10 years	C. PharmD (Doctor of Pharmacy)	D. Pakistan	B. Urban	C. I donâ€™t know	A. Yes	D. Less than 1 hour per week				M. Antiseptic cream;O. Salbutamol inhaler	C. Polio	B. No								A. Yes		A. Yes			A. Yes	B. No	B. Lozenges;F. Face masks;H. Antibiotics
A. Male	C. 31-35	B. 6-10 years	C. PharmD (Doctor of Pharmacy)	B. Egypt	A. Rural	B. No	B. No	G. I did not provided travel advise	G. Cholera;H. Viral fever			L. Metoclopramide tablets;M. Antiseptic cream;P. Antihistamine tablets	C. Polio	A. Yes								A. Yes		A. Yes			A. Yes	A. Yes	B. Lozenges;G. Hand hygiene
A. Male	D. 36-40	C. 11-15 years	B. Bachelor BPharm	D. Pakistan	A. Rural	A. Yes		F. Less than 1 hour in a month				B. Small range of bandages, dressings and tapes;J. Norfloxacin tablets;M. Antiseptic cream	G. Meningococcal Meningitis	A. Yes								A. Yes		B. No			A. Yes	A. Yes	A. OTC analgesics;D. Ciprofloxacin;F. Face masks
A. Male	C. 31-35	B. 6-10 years	B. Bachelor BPharm	C. Yemen	B. Urban	A. Yes		B. Everyday				C. Antidiarrheal agent;G. Paracetamol or aspirin tablets;J. Norfloxacin tablets;M. Antiseptic cream;O. Salbutamol inhaler	C. Polio	A. Yes								B. No		A. Yes			A. Yes	B. No	A. OTC analgesics;F. Face masks;H. Antibiotics
B. Female	E. >41	C. 11-15 years	B. Bachelor BPharm	D. Pakistan	A. Rural	B. No		C. More than one hour per day				C. Antidiarrheal agent;E. Insect repellent;G. Paracetamol or aspirin tablets	F. Hepatitis A	A. Yes								B. No		B. No			B. No	A. Yes	C. ORS;G. Hand hygiene
A. Male	D. 36-40	B. 6-10 years	B. Bachelor BPharm	B. Egypt	B. Urban	B. No		D. Less than 1 hour per week	A. Diarrhea/ Motion Sickness;C. Gastro intestinal disease;E. Malaria/ yethrib fever.;H. Viral fever;N. Heat stroke	C. Salmonella	D.Start treatment immediately with one dose of norfloxacin 800 mg whilst drinking plenty of fluids	F. Face masks;H. Iodine solution;K. Broad spectrum antibiotic;L. Metoclopramide tablets	B. Measles	C. I donâ€™t know	C. I donâ€™t know	B. No	A. Yes	C. I donâ€™t know	A. Yes	C. I donâ€™t know	B. No	B. No	C. I donâ€™t know	B. No	A. Yes	C. I donâ€™t know	C. I donâ€™t know	B. No	A. OTC analgesics
B. Female	B. 26-30	B. 6-10 years	B. Bachelor BPharm	D. Pakistan	B. Urban	C. I donâ€™t know	B. No	C. More than one hour per day				G. Paracetamol or aspirin tablets;L. Metoclopramide tablets	C. Polio	A. Yes								B. No		B. No			B. No	C. I donâ€™t know	B. Lozenges;F. Face masks
B. Female	C. 31-35	A. 0-5 years	C. PharmD (Doctor of Pharmacy)	C. Yemen	A. Rural	C. I donâ€™t know		D. Less than 1 hour per week				B. Small range of bandages, dressings and tapes;F. Face masks;H. Iodine solution;O. Salbutamol inhaler	G. Meningococcal Meningitis	B. No								C. I donâ€™t know		B. No			B. No	A. Yes	B. Lozenges;F. Face masks
A. Male	D. 36-40	A. 0-5 years	C. PharmD (Doctor of Pharmacy)	C. Yemen	A. Rural	B. No		D. Less than 1 hour per week				D. Sunscreen /Hats/caps;G. Paracetamol or aspirin tablets;K. Broad spectrum antibiotic	C. Polio	B. No								C. I donâ€™t know		B. No			B. No	A. Yes	C. ORS;F. Face masks
A. Male	C. 31-35	C. 11-15 years	C. PharmD (Doctor of Pharmacy)	C. Yemen	A. Rural	B. No	B. No	G. I did not provided travel advise	C. Gastro intestinal disease;F. Hepatitis A;G. Cholera	B. Giardia intestinalis	B. Start treatment immediately with lope amide whilst drinking plenty of fluids.	A. Oral rehydration sachets/tablets;B. Small range of bandages, dressings and tapes;E. Insect repellent;G. Paracetamol or aspirin tablets;M. Antiseptic cream;O. Salbutamol inhaler	D. Tetanus	C. I donâ€™t know	B. No	C. I donâ€™t know	C. I donâ€™t know	B. No	B. No	B. No	C. I donâ€™t know	A. Yes	C. I donâ€™t know	A. Yes	B. No	A. Yes	C. I donâ€™t know	A. Yes	C. ORS;E. Antimalarial drugs;G. Hand hygiene
B. Female	B. 26-30	C. 11-15 years	C. PharmD (Doctor of Pharmacy)	A. Saudi Arabia	A. Rural	A. Yes		C. More than one hour per day				C. Antidiarrheal agent;E. Insect repellent;H. Iodine solution;L. Metoclopramide tablets	B. Measles	B. No								B. No		A. Yes			B. No	A. Yes	A. OTC analgesics;D. Ciprofloxacin
B. Female	C. 31-35	A. 0-5 years	D. Postgraduate studies (masterâ€™s degree or PhD)	D. Pakistan	A. Rural	A. Yes		E. More than one hour per week				G. Paracetamol or aspirin tablets;J. Norfloxacin tablets;N. Sharps kit	B. Measles	B. No								C. I donâ€™t know		C. I donâ€™t know			B. No	A. Yes	B. Lozenges;F. Face masks
A. Male	D. 36-40	B. 6-10 years	C. PharmD (Doctor of Pharmacy)	C. Yemen	B. Urban	B. No	B. No	A. Less than one hour per day				A. Oral rehydration sachets/tablets;F. Face masks;O. Salbutamol inhaler	E. Rabies	B. No								B. No		B. No			C. I donâ€™t know	A. Yes	B. Lozenges;E. Antimalarial drugs
A. Male	B. 26-30	B. 6-10 years	B. Bachelor BPharm	B. Egypt	A. Rural	B. No	A. Yes	D. Less than 1 hour per week	A. Diarrhea/ Motion Sickness;B. Bacterial infections of Respiratory (pneumonia/ Flue, cough, sore throat);D. Food poisoning;H. Viral fever;J. Tuberculosis;K. Gonorrhoea	D. Rotaviruses	B. Start treatment immediately with lope amide whilst drinking plenty of fluids.	D. Sunscreen /Hats/caps;F. Face masks;H. Iodine solution;J. Norfloxacin tablets	B. Measles	B. No	C. I donâ€™t know	A. Yes	C. I donâ€™t know	C. I donâ€™t know	B. No	B. No	B. No	C. I donâ€™t know	B. No	B. No	B. No	A. Yes	C. I donâ€™t know	A. Yes	A. OTC analgesics;B. Lozenges;D. Ciprofloxacin
B. Female	C. 31-35	B. 6-10 years	B. Bachelor BPharm	C. Yemen	A. Rural	B. No		B. Everyday				G. Paracetamol or aspirin tablets;I. Appropriate antimalarial;K. Broad spectrum antibiotic	E. Rabies	C. I donâ€™t know								A. Yes		B. No			C. I donâ€™t know	A. Yes	B. Lozenges
B. Female	B. 26-30	C. 11-15 years	C. PharmD (Doctor of Pharmacy)	D. Pakistan	A. Rural	B. No	A. Yes	D. Less than 1 hour per week				G. Paracetamol or aspirin tablets;I. Appropriate antimalarial;O. Salbutamol inhaler	E. Rabies	B. No								B. No		A. Yes			A. Yes	A. Yes	B. Lozenges;F. Face masks
A. Male	B. 26-30	B. 6-10 years	B. Bachelor BPharm	A. Saudi Arabia	B. Urban	B. No	A. Yes	C. More than one hour per day	A. Diarrhea/ Motion Sickness;C. Gastro intestinal disease;G. Cholera;J. Tuberculosis;L. Skin milia	A. Enter toxigenic E. coli (ETEC)	B. Start treatment immediately with lope amide whilst drinking plenty of fluids.	B. Small range of bandages, dressings and tapes;D. Sunscreen /Hats/caps;F. Face masks;H. Iodine solution;O. Salbutamol inhaler	C. Polio	B. No	B. No	A. Yes	C. I donâ€™t know	C. I donâ€™t know	A. Yes	B. No	C. I donâ€™t know	B. No	B. No	B. No	B. No	B. No	A. Yes	C. I donâ€™t know	A. OTC analgesics;C. ORS;D. Ciprofloxacin;G. Hand hygiene;H. Antibiotics
A. Male	D. 36-40	C. 11-15 years	C. PharmD (Doctor of Pharmacy)	E. India	A. Rural	B. No		A. Less than one hour per day				B. Small range of bandages, dressings and tapes;F. Face masks;H. Iodine solution;O. Salbutamol inhaler	C. Polio	A. Yes								A. Yes		B. No	C. I donâ€™t know	A. Yes	B. No	B. No	B. Lozenges;E. Antimalarial drugs;G. Hand hygiene
A. Male	C. 31-35	C. 11-15 years	B. Bachelor BPharm	B. Egypt	B. Urban	B. No		D. Less than 1 hour per week				A. Oral rehydration sachets/tablets;F. Face masks	C. Polio	A. Yes								B. No		B. No			B. No	A. Yes	C. ORS;G. Hand hygiene
A. Male	D. 36-40	B. 6-10 years	C. PharmD (Doctor of Pharmacy)	A. Saudi Arabia	B. Urban	A. Yes		B. Everyday				I. Appropriate antimalarial;K. Broad spectrum antibiotic;N. Sharps kit	C. Polio	A. Yes								C. I donâ€™t know		B. No			B. No	A. Yes	B. Lozenges;E. Antimalarial drugs;H. Antibiotics
A. Male	B. 26-30	B. 6-10 years	C. PharmD (Doctor of Pharmacy)	B. Egypt	A. Rural	B. No	A. Yes	D. Less than 1 hour per week	A. Diarrhea/ Motion Sickness;B. Bacterial infections of Respiratory (pneumonia/ Flue, cough, sore throat);D. Food poisoning;G. Cholera;J. Tuberculosis;N. Heat stroke	B. Giardia intestinalis	B. Start treatment immediately with lope amide whilst drinking plenty of fluids.	A. Oral rehydration sachets/tablets;B. Small range of bandages, dressings and tapes;D. Sunscreen /Hats/caps;H. Iodine solution;J. Norfloxacin tablets;L. Metoclopramide tablets	B. Measles	B. No	B. No	A. Yes	C. I donâ€™t know	A. Yes	C. I donâ€™t know	A. Yes	B. No	A. Yes	C. I donâ€™t know	A. Yes	B. No	A. Yes	C. I donâ€™t know	A. Yes	A. OTC analgesics;C. ORS;E. Antimalarial drugs;F. Face masks
B. Female	C. 31-35	B. 6-10 years	B. Bachelor BPharm	C. Yemen	A. Rural	A. Yes		B. Everyday				H. Iodine solution;J. Norfloxacin tablets;M. Antiseptic cream	B. Measles	A. Yes								A. Yes		B. No	B. No		A. Yes	A. Yes	E. Antimalarial drugs;H. Antibiotics
B. Female	C. 31-35	C. 11-15 years	B. Bachelor BPharm	D. Pakistan	B. Urban	B. No		E. More than one hour per week				F. Face masks;K. Broad spectrum antibiotic;L. Metoclopramide tablets;O. Salbutamol inhaler	A. Influenza	A. Yes								A. Yes		B. No			A. Yes	A. Yes	C. ORS;F. Face masks;G. Hand hygiene
B. Female	A. 21-25	C. 11-15 years	B. Bachelor BPharm	D. Pakistan	B. Urban	B. No	A. Yes	A. Less than one hour per day				A. Oral rehydration sachets/tablets;I. Appropriate antimalarial;M. Antiseptic cream	D. Tetanus	B. No								B. No		A. Yes			A. Yes	B. No	C. ORS;G. Hand hygiene
B. Female	B. 26-30	C. 11-15 years	C. PharmD (Doctor of Pharmacy)	D. Pakistan	A. Rural	B. No		E. More than one hour per week				D. Sunscreen /Hats/caps;I. Appropriate antimalarial;L. Metoclopramide tablets;P. Antihistamine tablets	F. Hepatitis A	B. No								A. Yes		B. No			C. I donâ€™t know	B. No	F. Face masks
A. Male	C. 31-35	C. 11-15 years	B. Bachelor BPharm	A. Saudi Arabia	A. Rural	C. I donâ€™t know	B. No	B. Everyday				G. Paracetamol or aspirin tablets;J. Norfloxacin tablets;N. Sharps kit	F. Hepatitis A	B. No								B. No		B. No			B. No	A. Yes	C. ORS;F. Face masks;G. Hand hygiene
A. Male	D. 36-40	B. 6-10 years	C. PharmD (Doctor of Pharmacy)	C. Yemen	B. Urban	C. I donâ€™t know		B. Everyday				G. Paracetamol or aspirin tablets;I. Appropriate antimalarial;N. Sharps kit	F. Hepatitis A	B. No								B. No		B. No			A. Yes	A. Yes	C. ORS;F. Face masks
A. Male	E. >41	B. 6-10 years	D. Postgraduate studies (masterâ€™s degree or PhD)	B. Egypt	B. Urban	C. I donâ€™t know	B. No	B. Everyday				C. Antidiarrheal agent;H. Iodine solution;J. Norfloxacin tablets	B. Measles	A. Yes								C. I donâ€™t know		A. Yes			A. Yes	B. No	C. ORS;G. Hand hygiene
B. Female	C. 31-35	B. 6-10 years	A. Diploma (pharmacy technician)	D. Pakistan	A. Rural	B. No	B. No	D. Less than 1 hour per week				B. Small range of bandages, dressings and tapes;J. Norfloxacin tablets	C. Polio	B. No								B. No		A. Yes			C. I donâ€™t know	B. No	B. Lozenges;C. ORS;G. Hand hygiene
A. Male	C. 31-35	C. 11-15 years	B. Bachelor BPharm	D. Pakistan	A. Rural	A. Yes		D. Less than 1 hour per week				C. Antidiarrheal agent;I. Appropriate antimalarial;L. Metoclopramide tablets;O. Salbutamol inhaler	E. Rabies	B. No								A. Yes		A. Yes			A. Yes	B. No	B. Lozenges;F. Face masks;H. Antibiotics
B. Female	C. 31-35	C. 11-15 years	C. PharmD (Doctor of Pharmacy)	B. Egypt	B. Urban	B. No	B. No	A. Less than one hour per day				C. Antidiarrheal agent;E. Insect repellent;I. Appropriate antimalarial;P. Antihistamine tablets	C. Polio	B. No								A. Yes		A. Yes			B. No	B. No	A. OTC analgesics;E. Antimalarial drugs;G. Hand hygiene
B. Female	D. 36-40	A. 0-5 years	B. Bachelor BPharm	B. Egypt	B. Urban	B. No	B. No	F. Less than 1 hour in a month				D. Sunscreen /Hats/caps;K. Broad spectrum antibiotic;L. Metoclopramide tablets	A. Influenza	C. I donâ€™t know								B. No		C. I donâ€™t know			A. Yes	A. Yes	C. ORS;G. Hand hygiene
A. Male	C. 31-35	C. 11-15 years	C. PharmD (Doctor of Pharmacy)	A. Saudi Arabia	A. Rural	A. Yes		B. Everyday				E. Insect repellent;I. Appropriate antimalarial;K. Broad spectrum antibiotic;P. Antihistamine tablets	H. Yellow fever or viral fever	B. No								A. Yes		C. I donâ€™t know			A. Yes	A. Yes	B. Lozenges;F. Face masks;H. Antibiotics
A. Male	C. 31-35	A. 0-5 years	C. PharmD (Doctor of Pharmacy)	C. Yemen	B. Urban	A. Yes	B. No	E. More than one hour per week				B. Small range of bandages, dressings and tapes;G. Paracetamol or aspirin tablets;L. Metoclopramide tablets	C. Polio	B. No								B. No		A. Yes			A. Yes	A. Yes	C. ORS;F. Face masks
A. Male	D. 36-40	C. 11-15 years	C. PharmD (Doctor of Pharmacy)	E. India	B. Urban	B. No	B. No	E. More than one hour per week				B. Small range of bandages, dressings and tapes;G. Paracetamol or aspirin tablets;K. Broad spectrum antibiotic	H. Yellow fever or viral fever	A. Yes								C. I donâ€™t know		B. No			A. Yes	B. No	C. ORS;G. Hand hygiene;H. Antibiotics
A. Male	D. 36-40	B. 6-10 years	C. PharmD (Doctor of Pharmacy)	F. Other countryâ€¦â€¦â€¦â€¦â€¦â€¦	A. Rural	B. No		D. Less than 1 hour per week				D. Sunscreen /Hats/caps;J. Norfloxacin tablets;N. Sharps kit	E. Rabies	A. Yes								A. Yes		B. No			A. Yes	A. Yes	B. Lozenges;F. Face masks
B. Female	D. 36-40	C. 11-15 years	B. Bachelor BPharm	D. Pakistan	B. Urban	A. Yes		D. Less than 1 hour per week				B. Small range of bandages, dressings and tapes;G. Paracetamol or aspirin tablets;K. Broad spectrum antibiotic	F. Hepatitis A	B. No								A. Yes		B. No			A. Yes	A. Yes	D. Ciprofloxacin;G. Hand hygiene
A. Male	C. 31-35	A. 0-5 years	B. Bachelor BPharm	B. Egypt	A. Rural	C. I donâ€™t know	A. Yes	F. Less than 1 hour in a month				A. Oral rehydration sachets/tablets;F. Face masks;I. Appropriate antimalarial;O. Salbutamol inhaler	H. Yellow fever or viral fever	A. Yes								B. No		B. No			B. No	B. No	A. OTC analgesics;F. Face masks
B. Female	D. 36-40	B. 6-10 years	C. PharmD (Doctor of Pharmacy)	A. Saudi Arabia	A. Rural	C. I donâ€™t know	A. Yes	F. Less than 1 hour in a month				B. Small range of bandages, dressings and tapes;G. Paracetamol or aspirin tablets;K. Broad spectrum antibiotic;P. Antihistamine tablets	C. Polio	A. Yes								A. Yes		A. Yes			A. Yes	A. Yes	A. OTC analgesics;D. Ciprofloxacin;G. Hand hygiene;H. Antibiotics
A. Male	E. >41	D. >15	B. Bachelor BPharm	A. Saudi Arabia	A. Rural	A. Yes	B. No	B. Everyday				A. Oral rehydration sachets/tablets;F. Face masks;K. Broad spectrum antibiotic;P. Antihistamine tablets	D. Tetanus	B. No								A. Yes		B. No			B. No	B. No	D. Ciprofloxacin;H. Antibiotics
B. Female	B. 26-30	C. 11-15 years	C. PharmD (Doctor of Pharmacy)	B. Egypt	A. Rural	C. I donâ€™t know	B. No	B. Everyday				B. Small range of bandages, dressings and tapes;G. Paracetamol or aspirin tablets;O. Salbutamol inhaler	C. Polio	A. Yes								A. Yes		B. No	B. No	C. I donâ€™t know	B. No	B. No	A. OTC analgesics;E. Antimalarial drugs;G. Hand hygiene
A. Male	D. 36-40	A. 0-5 years	C. PharmD (Doctor of Pharmacy)	D. Pakistan	B. Urban	C. I donâ€™t know	B. No	E. More than one hour per week				F. Face masks;J. Norfloxacin tablets;N. Sharps kit	E. Rabies	C. I donâ€™t know								A. Yes	Yes	A. Yes			C. I donâ€™t know	B. No	B. Lozenges;F. Face masks;H. Antibiotics
B. Female	D. 36-40	B. 6-10 years	D. Postgraduate studies (masterâ€™s degree or PhD)	D. Pakistan	A. Rural	A. Yes		F. Less than 1 hour in a month				B. Small range of bandages, dressings and tapes;G. Paracetamol or aspirin tablets;I. Appropriate antimalarial;P. Antihistamine tablets	B. Measles	C. I donâ€™t know								B. No		A. Yes			A. Yes	A. Yes	B. Lozenges;D. Ciprofloxacin;F. Face masks
A. Male	D. 36-40	B. 6-10 years	C. PharmD (Doctor of Pharmacy)	C. Yemen	B. Urban	C. I donâ€™t know	A. Yes	C. More than one hour per day				A. Oral rehydration sachets/tablets;E. Insect repellent;I. Appropriate antimalarial;L. Metoclopramide tablets;P. Antihistamine tablets	F. Hepatitis A	A. Yes								B. No		A. Yes			A. Yes	A. Yes	A. OTC analgesics;E. Antimalarial drugs;H. Antibiotics
A. Male	C. 31-35	B. 6-10 years	B. Bachelor BPharm	D. Pakistan	A. Rural	A. Yes		D. Less than 1 hour per week				A. Oral rehydration sachets/tablets;D. Sunscreen /Hats/caps;I. Appropriate antimalarial;K. Broad spectrum antibiotic	D. Tetanus	A. Yes								A. Yes		A. Yes			A. Yes	A. Yes	B. Lozenges;F. Face masks;G. Hand hygiene
B. Female	B. 26-30	D. >15	C. PharmD (Doctor of Pharmacy)	C. Yemen	A. Rural	B. No		G. I did not provided travel advise				G. Paracetamol or aspirin tablets;I. Appropriate antimalarial	C. Polio	B. No								A. Yes		A. Yes			A. Yes	A. Yes	C. ORS;F. Face masks;H. Antibiotics
A. Male	C. 31-35	C. 11-15 years	C. PharmD (Doctor of Pharmacy)	D. Pakistan	A. Rural	A. Yes		B. Everyday				D. Sunscreen /Hats/caps;J. Norfloxacin tablets;M. Antiseptic cream	A. Influenza	B. No								A. Yes		A. Yes			A. Yes	A. Yes	A. OTC analgesics;E. Antimalarial drugs;G. Hand hygiene
A. Male	C. 31-35	B. 6-10 years	C. PharmD (Doctor of Pharmacy)	D. Pakistan	A. Rural	B. No		D. Less than 1 hour per week				A. Oral rehydration sachets/tablets;B. Small range of bandages, dressings and tapes;G. Paracetamol or aspirin tablets;H. Iodine solution	F. Hepatitis A	B. No								B. No		A. Yes			A. Yes	A. Yes	A. OTC analgesics;D. Ciprofloxacin;F. Face masks
A. Male	A. 21-25	B. 6-10 years	C. PharmD (Doctor of Pharmacy)	D. Pakistan	B. Urban	A. Yes		E. More than one hour per week				L. Metoclopramide tablets;O. Salbutamol inhaler	E. Rabies	A. Yes								A. Yes		A. Yes			A. Yes	A. Yes	A. OTC analgesics;E. Antimalarial drugs;G. Hand hygiene
B. Female	B. 26-30	B. 6-10 years	B. Bachelor BPharm	D. Pakistan	A. Rural	C. I donâ€™t know		F. Less than 1 hour in a month				B. Small range of bandages, dressings and tapes;G. Paracetamol or aspirin tablets;K. Broad spectrum antibiotic;P. Antihistamine tablets	E. Rabies	B. No								B. No		A. Yes			A. Yes	A. Yes	A. OTC analgesics;D. Ciprofloxacin;F. Face masks
A. Male	E. >41	A. 0-5 years	C. PharmD (Doctor of Pharmacy)	C. Yemen	B. Urban	B. No		D. Less than 1 hour per week				I. Appropriate antimalarial;J. Norfloxacin tablets;N. Sharps kit;O. Salbutamol inhaler	B. Measles	A. Yes								A. Yes		A. Yes			A. Yes	A. Yes	A. OTC analgesics;E. Antimalarial drugs;G. Hand hygiene
A. Male	C. 31-35	C. 11-15 years	C. PharmD (Doctor of Pharmacy)	B. Egypt	B. Urban	B. No		D. Less than 1 hour per week				B. Small range of bandages, dressings and tapes;G. Paracetamol or aspirin tablets;J. Norfloxacin tablets;P. Antihistamine tablets	C. Polio	A. Yes								A. Yes		A. Yes			A. Yes	A. Yes	A. OTC analgesics;D. Ciprofloxacin;F. Face masks;H. Antibiotics
A. Male	D. 36-40	B. 6-10 years	A. Diploma (pharmacy technician)	D. Pakistan	B. Urban	A. Yes		E. More than one hour per week				I. Appropriate antimalarial;K. Broad spectrum antibiotic;N. Sharps kit;P. Antihistamine tablets	A. Influenza	C. I donâ€™t know								A. Yes		A. Yes			A. Yes	A. Yes	A. OTC analgesics;C. ORS;F. Face masks
A. Male	E. >41	B. 6-10 years	C. PharmD (Doctor of Pharmacy)	A. Saudi Arabia	B. Urban	B. No	A. Yes	F. Less than 1 hour in a month				F. Face masks;I. Appropriate antimalarial;P. Antihistamine tablets	F. Hepatitis A	B. No								A. Yes		A. Yes			A. Yes	A. Yes	B. Lozenges;F. Face masks;H. Antibiotics
B. Female	C. 31-35	C. 11-15 years	D. Postgraduate studies (masterâ€™s degree or PhD)	D. Pakistan	A. Rural	C. I donâ€™t know	A. Yes	B. Everyday				P. Antihistamine tablets	C. Polio	B. No								B. No		A. Yes			B. No	A. Yes	A. OTC analgesics;E. Antimalarial drugs
B. Female	B. 26-30	A. 0-5 years	D. Postgraduate studies (masterâ€™s degree or PhD)	A. Saudi Arabia	B. Urban	A. Yes		E. More than one hour per week				A. Oral rehydration sachets/tablets;E. Insect repellent;K. Broad spectrum antibiotic	D. Tetanus	A. Yes								B. No		A. Yes			A. Yes	A. Yes	C. ORS;F. Face masks;H. Antibiotics
B. Female	C. 31-35	C. 11-15 years	C. PharmD (Doctor of Pharmacy)	A. Saudi Arabia	B. Urban	A. Yes		B. Everyday				E. Insect repellent;G. Paracetamol or aspirin tablets;K. Broad spectrum antibiotic;N. Sharps kit	E. Rabies	C. I donâ€™t know								B. No		A. Yes			B. No	A. Yes	D. Ciprofloxacin;F. Face masks
A. Male	C. 31-35	C. 11-15 years	C. PharmD (Doctor of Pharmacy)	D. Pakistan	B. Urban	C. I donâ€™t know		C. More than one hour per day				D. Sunscreen /Hats/caps;H. Iodine solution;L. Metoclopramide tablets;N. Sharps kit	E. Rabies	A. Yes								A. Yes		A. Yes			B. No	A. Yes	C. ORS;E. Antimalarial drugs;G. Hand hygiene
A. Male	C. 31-35	A. 0-5 years	D. Postgraduate studies (masterâ€™s degree or PhD)	D. Pakistan	A. Rural	B. No		C. More than one hour per day				C. Antidiarrheal agent;H. Iodine solution;K. Broad spectrum antibiotic	F. Hepatitis A	A. Yes								A. Yes		A. Yes			A. Yes	A. Yes	B. Lozenges;E. Antimalarial drugs
A. Male	C. 31-35	A. 0-5 years	B. Bachelor BPharm	D. Pakistan	B. Urban	C. I donâ€™t know	A. Yes	G. I did not provided travel advise	F. Hepatitis A	E. Campylobacter pylori	E. Start treatment immediately with one dose of doxycycline 200 mg plus loperamide whilst drinking plenty of fluids	E. Insect repellent	H. Yellow fever or viral fever	C. I donâ€™t know	C. I donâ€™t know	C. I donâ€™t know	C. I donâ€™t know	C. I donâ€™t know	C. I donâ€™t know	C. I donâ€™t know	C. I donâ€™t know	C. I donâ€™t know		C. I donâ€™t know	C. I donâ€™t know	C. I donâ€™t know	C. I donâ€™t know	C. I donâ€™t know	E. Antimalarial drugs
A. Male	E. >41	B. 6-10 years	B. Bachelor BPharm	B. Egypt	A. Rural	B. No		E. More than one hour per week				A. Oral rehydration sachets/tablets;C. Antidiarrheal agent;G. Paracetamol or aspirin tablets;L. Metoclopramide tablets;P. Antihistamine tablets	D. Tetanus	A. Yes								B. No		A. Yes			A. Yes	A. Yes	B. Lozenges;E. Antimalarial drugs;G. Hand hygiene
B. Female	C. 31-35	B. 6-10 years	A. Diploma (pharmacy technician)	C. Yemen	A. Rural	C. I donâ€™t know		D. Less than 1 hour per week				C. Antidiarrheal agent;F. Face masks;I. Appropriate antimalarial	F. Hepatitis A	C. I donâ€™t know								A. Yes		A. Yes			A. Yes	A. Yes	B. Lozenges;E. Antimalarial drugs;H. Antibiotics
A. Male	B. 26-30	C. 11-15 years	C. PharmD (Doctor of Pharmacy)	A. Saudi Arabia	A. Rural	C. I donâ€™t know	A. Yes	F. Less than 1 hour in a month	H. Viral fever	D. Rotaviruses	D.Start treatment immediately with one dose of norfloxacin 800 mg whilst drinking plenty of fluids	E. Insect repellent;G. Paracetamol or aspirin tablets	H. Yellow fever or viral fever	C. I donâ€™t know	C. I donâ€™t know	C. I donâ€™t know	C. I donâ€™t know	C. I donâ€™t know	C. I donâ€™t know	C. I donâ€™t know	C. I donâ€™t know	C. I donâ€™t know	C. I donâ€™t know	C. I donâ€™t know	C. I donâ€™t know	C. I donâ€™t know	C. I donâ€™t know	C. I donâ€™t know	F. Face masks
B. Female	A. 21-25	C. 11-15 years	D. Postgraduate studies (masterâ€™s degree or PhD)	C. Yemen	A. Rural	B. No		F. Less than 1 hour in a month				F. Face masks;H. Iodine solution;K. Broad spectrum antibiotic	E. Rabies	B. No								A. Yes		A. Yes			B. No	A. Yes	B. Lozenges;E. Antimalarial drugs;H. Antibiotics
B. Female	D. 36-40	A. 0-5 years	D. Postgraduate studies (masterâ€™s degree or PhD)	A. Saudi Arabia	B. Urban	C. I donâ€™t know	B. No	D. Less than 1 hour per week	H. Viral fever;M. Heat hyperpyrexia	E. Campylobacter pylori	A. No active treatment, just maintain hydration using Gastrolyte Â® and allow the diarrhea to take its course.	B. Small range of bandages, dressings and tapes;M. Antiseptic cream	A. Influenza	B. No	A. Yes	B. No	B. No	B. No	C. I donâ€™t know	C. I donâ€™t know	C. I donâ€™t know	C. I donâ€™t know	C. I donâ€™t know	C. I donâ€™t know	C. I donâ€™t know	C. I donâ€™t know	C. I donâ€™t know	C. I donâ€™t know	H. Antibiotics
A. Male	C. 31-35	B. 6-10 years	C. PharmD (Doctor of Pharmacy)	D. Pakistan	A. Rural	C. I donâ€™t know	B. No	D. Less than 1 hour per week	H. Viral fever	E. Campylobacter pylori	D.Start treatment immediately with one dose of norfloxacin 800 mg whilst drinking plenty of fluids	H. Iodine solution	F. Hepatitis A	C. I donâ€™t know	C. I donâ€™t know	C. I donâ€™t know	C. I donâ€™t know	C. I donâ€™t know	C. I donâ€™t know	C. I donâ€™t know	C. I donâ€™t know	C. I donâ€™t know	C. I donâ€™t know	C. I donâ€™t know	C. I donâ€™t know	C. I donâ€™t know	B. No	B. No	H. Antibiotics
A. Male	B. 26-30	B. 6-10 years	B. Bachelor BPharm	A. Saudi Arabia	B. Urban	A. Yes		C. More than one hour per day				B. Small range of bandages, dressings and tapes;E. Insect repellent;I. Appropriate antimalarial;K. Broad spectrum antibiotic	F. Hepatitis A	A. Yes								B. No		A. Yes			B. No	A. Yes	A. OTC analgesics;E. Antimalarial drugs;G. Hand hygiene
A. Male	D. 36-40	C. 11-15 years	C. PharmD (Doctor of Pharmacy)	D. Pakistan	B. Urban	C. I donâ€™t know	B. No	E. More than one hour per week	E. Malaria/ yethrib fever.	D. Rotaviruses	A. No active treatment, just maintain hydration using Gastrolyte Â® and allow the diarrhea to take its course.	B. Small range of bandages, dressings and tapes	D. Tetanus	C. I donâ€™t know	C. I donâ€™t know	C. I donâ€™t know	C. I donâ€™t know	C. I donâ€™t know	C. I donâ€™t know	C. I donâ€™t know	C. I donâ€™t know	C. I donâ€™t know	C. I donâ€™t know	C. I donâ€™t know	C. I donâ€™t know	C. I donâ€™t know	C. I donâ€™t know	C. I donâ€™t know	F. Face masks
A. Male	B. 26-30	B. 6-10 years	D. Postgraduate studies (masterâ€™s degree or PhD)	E. India	A. Rural	C. I donâ€™t know	A. Yes	F. Less than 1 hour in a month	I. Hepatitis B;0. I donâ€™t know	C. Salmonella	A. No active treatment, just maintain hydration using Gastrolyte Â® and allow the diarrhea to take its course.	E. Insect repellent	F. Hepatitis A	C. I donâ€™t know	C. I donâ€™t know	C. I donâ€™t know	C. I donâ€™t know	C. I donâ€™t know	C. I donâ€™t know	C. I donâ€™t know	C. I donâ€™t know	C. I donâ€™t know	C. I donâ€™t know	C. I donâ€™t know	C. I donâ€™t know	C. I donâ€™t know	C. I donâ€™t know	C. I donâ€™t know	F. Face masks
B. Female	C. 31-35	B. 6-10 years	B. Bachelor BPharm	B. Egypt	A. Rural	C. I donâ€™t know	B. No	G. I did not provided travel advise				D. Sunscreen /Hats/caps;J. Norfloxacin tablets;L. Metoclopramide tablets;N. Sharps kit	E. Rabies	A. Yes								A. Yes		A. Yes			A. Yes	A. Yes	A. OTC analgesics;C. ORS;F. Face masks;H. Antibiotics
A. Male	C. 31-35	A. 0-5 years	C. PharmD (Doctor of Pharmacy)	E. India	A. Rural	C. I donâ€™t know		D. Less than 1 hour per week	B. Bacterial infections of Respiratory (pneumonia/ Flue, cough, sore throat)			I. Appropriate antimalarial;O. Salbutamol inhaler	C. Polio	A. Yes								A. Yes		B. No			A. Yes	A. Yes	A. OTC analgesics;D. Ciprofloxacin;G. Hand hygiene
A. Male	B. 26-30	B. 6-10 years	A. Diploma (pharmacy technician)	A. Saudi Arabia	A. Rural	B. No	A. Yes	E. More than one hour per week				B. Small range of bandages, dressings and tapes;G. Paracetamol or aspirin tablets;J. Norfloxacin tablets;L. Metoclopramide tablets	D. Tetanus	C. I donâ€™t know								A. Yes		B. No	B. No	B. No	A. Yes	A. Yes	A. OTC analgesics;E. Antimalarial drugs;G. Hand hygiene
A. Male	B. 26-30	B. 6-10 years	A. Diploma (pharmacy technician)	F. Other countryâ€¦â€¦â€¦â€¦â€¦â€¦	B. Urban	C. I donâ€™t know	B. No	D. Less than 1 hour per week	H. Viral fever	E. Campylobacter pylori	B. Start treatment immediately with lope amide whilst drinking plenty of fluids.	F. Face masks;J. Norfloxacin tablets	E. Rabies	C. I donâ€™t know	C. I donâ€™t know	C. I donâ€™t know	C. I donâ€™t know	C. I donâ€™t know	C. I donâ€™t know	C. I donâ€™t know	C. I donâ€™t know	C. I donâ€™t know	C. I donâ€™t know	C. I donâ€™t know	C. I donâ€™t know	C. I donâ€™t know	C. I donâ€™t know	C. I donâ€™t know	F. Face masks
B. Female	B. 26-30	B. 6-10 years	B. Bachelor BPharm	E. India	A. Rural	C. I donâ€™t know	B. No	C. More than one hour per day	E. Malaria/ yethrib fever.;I. Hepatitis B	D. Rotaviruses	D.Start treatment immediately with one dose of norfloxacin 800 mg whilst drinking plenty of fluids	I. Appropriate antimalarial	F. Hepatitis A	C. I donâ€™t know	C. I donâ€™t know	C. I donâ€™t know	C. I donâ€™t know	C. I donâ€™t know	C. I donâ€™t know	C. I donâ€™t know	C. I donâ€™t know	C. I donâ€™t know	C. I donâ€™t know	C. I donâ€™t know	C. I donâ€™t know	C. I donâ€™t know	C. I donâ€™t know	C. I donâ€™t know	G. Hand hygiene;H. Antibiotics
B. Female	A. 21-25	B. 6-10 years	B. Bachelor BPharm	F. Other countryâ€¦â€¦â€¦â€¦â€¦â€¦	A. Rural	C. I donâ€™t know	B. No	E. More than one hour per week	I. Hepatitis B;M. Heat hyperpyrexia	D. Rotaviruses	B. Start treatment immediately with lope amide whilst drinking plenty of fluids.	B. Small range of bandages, dressings and tapes;E. Insect repellent	C. Polio	A. Yes	C. I donâ€™t know	C. I donâ€™t know	C. I donâ€™t know	C. I donâ€™t know	C. I donâ€™t know	C. I donâ€™t know	C. I donâ€™t know	C. I donâ€™t know	C. I donâ€™t know	C. I donâ€™t know	C. I donâ€™t know	C. I donâ€™t know	C. I donâ€™t know	C. I donâ€™t know	A. OTC analgesics;B. Lozenges;C. ORS;D. Ciprofloxacin;E. Antimalarial drugs;F. Face masks;G. Hand hygiene;H. Antibiotics
A. Male	C. 31-35	B. 6-10 years	C. PharmD (Doctor of Pharmacy)	B. Egypt	B. Urban	C. I donâ€™t know	B. No	C. More than one hour per day	F. Hepatitis A;H. Viral fever;I. Hepatitis B	D. Rotaviruses	D.Start treatment immediately with one dose of norfloxacin 800 mg whilst drinking plenty of fluids	D. Sunscreen /Hats/caps;G. Paracetamol or aspirin tablets	D. Tetanus	C. I donâ€™t know	C. I donâ€™t know	C. I donâ€™t know	C. I donâ€™t know	C. I donâ€™t know	C. I donâ€™t know	C. I donâ€™t know	C. I donâ€™t know	C. I donâ€™t know	C. I donâ€™t know	C. I donâ€™t know	C. I donâ€™t know	C. I donâ€™t know	C. I donâ€™t know	C. I donâ€™t know	A. OTC analgesics;B. Lozenges;C. ORS;D. Ciprofloxacin;E. Antimalarial drugs;F. Face masks;G. Hand hygiene;H. Antibiotics
A. Male	D. 36-40	C. 11-15 years	C. PharmD (Doctor of Pharmacy)	F. Other countryâ€¦â€¦â€¦â€¦â€¦â€¦	B. Urban	C. I donâ€™t know	B. No	D. Less than 1 hour per week	B. Bacterial infections of Respiratory (pneumonia/ Flue, cough, sore throat);F. Hepatitis A	C. Salmonella	B. Start treatment immediately with lope amide whilst drinking plenty of fluids.	F. Face masks;H. Iodine solution;I. Appropriate antimalarial	C. Polio	C. I donâ€™t know	C. I donâ€™t know	C. I donâ€™t know	C. I donâ€™t know	C. I donâ€™t know	C. I donâ€™t know	C. I donâ€™t know	C. I donâ€™t know	C. I donâ€™t know	C. I donâ€™t know	C. I donâ€™t know	C. I donâ€™t know	C. I donâ€™t know	C. I donâ€™t know	C. I donâ€™t know	E. Antimalarial drugs;F. Face masks
A. Male	C. 31-35	B. 6-10 years	B. Bachelor BPharm	B. Egypt	B. Urban	C. I donâ€™t know	B. No	B. Everyday	D. Food poisoning;H. Viral fever	D. Rotaviruses	B. Start treatment immediately with lope amide whilst drinking plenty of fluids.	F. Face masks;J. Norfloxacin tablets	H. Yellow fever or viral fever	C. I donâ€™t know	C. I donâ€™t know	C. I donâ€™t know	C. I donâ€™t know	C. I donâ€™t know	C. I donâ€™t know	C. I donâ€™t know	C. I donâ€™t know	C. I donâ€™t know	C. I donâ€™t know	C. I donâ€™t know	C. I donâ€™t know	C. I donâ€™t know	C. I donâ€™t know	C. I donâ€™t know	C. ORS;G. Hand hygiene
A. Male	B. 26-30	D. >15	C. PharmD (Doctor of Pharmacy)	C. Yemen	B. Urban	C. I donâ€™t know	B. No	F. Less than 1 hour in a month	D. Food poisoning;I. Hepatitis B	E. Campylobacter pylori	C. Start treatment immediately with one dose of norfloxacin 800 mg plus loperamide whilst drinking plenty of fluids.	E. Insect repellent;F. Face masks	H. Yellow fever or viral fever	C. I donâ€™t know	C. I donâ€™t know	C. I donâ€™t know	C. I donâ€™t know	C. I donâ€™t know	C. I donâ€™t know	C. I donâ€™t know	C. I donâ€™t know	C. I donâ€™t know	C. I donâ€™t know	C. I donâ€™t know	C. I donâ€™t know	C. I donâ€™t know	C. I donâ€™t know	C. I donâ€™t know	A. OTC analgesics;B. Lozenges;C. ORS;D. Ciprofloxacin;E. Antimalarial drugs;F. Face masks;G. Hand hygiene;H. Antibiotics
